# Supplementary material for: Multiple binding modes of a small molecule to human Keap1 revealed by X-ray crystallography and molecular dynamics simulation
Source: FEBS Open Bio. 2015 Jun 30;5:557–70. doi: 10.1016/j.fob.2015.06.011 (PMC4506958; doi:10.1016/j.fob.2015.06.011)
Supplement: Supplementary data 2 [file mmc2.pdb]

HEADER    PROTEIN BINDING                         12-JAN-12   3VNH              
TITLE     CRYSTAL STRUCTURE OF KEAP1 SOAKED WITH SYNTHETIC SMALL MOLECULAR      
COMPND    MOL_ID: 1;                                                            
COMPND   2 MOLECULE: KELCH-LIKE ECH-ASSOCIATED PROTEIN 1;                       
COMPND   3 CHAIN: A;                                                            
COMPND   4 FRAGMENT: UNP RESIDUES 321-609;                                      
COMPND   5 SYNONYM: CYTOSOLIC INHIBITOR OF NRF2, INRF2, KELCH-LIKE PROTEIN 19;  
COMPND   6 ENGINEERED: YES                                                      
SOURCE    MOL_ID: 1;                                                            
SOURCE   2 ORGANISM_SCIENTIFIC: HOMO SAPIENS;                                   
SOURCE   3 ORGANISM_COMMON: HUMAN;                                              
SOURCE   4 ORGANISM_TAXID: 9606;                                                
SOURCE   5 GENE: KEAP1, INRF2, KIAA0132, KLHL19;                                
SOURCE   6 EXPRESSION_SYSTEM: ESCHERICHIA COLI;                                 
SOURCE   7 EXPRESSION_SYSTEM_TAXID: 562;                                        
SOURCE   8 EXPRESSION_SYSTEM_STRAIN: BL21(DE3);                                 
SOURCE   9 EXPRESSION_SYSTEM_VECTOR_TYPE: PLASMID;                              
SOURCE  10 EXPRESSION_SYSTEM_PLASMID: PTA2                                      
KEYWDS    PROTEIN-SMALL MOLECULAR COMPLEX, BETA-PROPELLER, KELCH REPEAT MOTIF,  
KEYWDS   2 SOAKING, STRESS SENSOR, SMALL MOLECULAR BINDING, PROTEIN BINDING     
EXPDTA    X-RAY DIFFRACTION                                                     
AUTHOR    N.KUNISHIMA,T.TANAKA,M.SATOH,H.SABURI                                 
REVDAT   1   16-JAN-13 3VNH    0                                                
JRNL        AUTH   N.KUNISHIMA,T.TANAKA,M.SATOH,H.SABURI                        
JRNL        TITL   CRYSTAL STRUCTURE OF KEAP1 SOAKED WITH SYNTHETIC SMALL       
JRNL        TITL 2 MOLECULAR                                                    
JRNL        REF    TO BE PUBLISHED                                              
JRNL        REFN                                                                
REMARK   2                                                                      
REMARK   2 RESOLUTION.    2.10 ANGSTROMS.                                       
REMARK   3                                                                      
REMARK   3 REFINEMENT.                                                          
REMARK   3   PROGRAM     : CNS 1.3                                              
REMARK   3   AUTHORS     : BRUNGER,ADAMS,CLORE,DELANO,GROS,GROSSE-              
REMARK   3               : KUNSTLEVE,JIANG,KUSZEWSKI,NILGES,PANNU,              
REMARK   3               : READ,RICE,SIMONSON,WARREN                            
REMARK   3                                                                      
REMARK   3  REFINEMENT TARGET : ENGH & HUBER                                    
REMARK   3                                                                      
REMARK   3  DATA USED IN REFINEMENT.                                            
REMARK   3   RESOLUTION RANGE HIGH (ANGSTROMS) : 2.10                           
REMARK   3   RESOLUTION RANGE LOW  (ANGSTROMS) : 36.84                          
REMARK   3   DATA CUTOFF            (SIGMA(F)) : 0.000                          
REMARK   3   DATA CUTOFF HIGH         (ABS(F)) : 3216343.840                    
REMARK   3   DATA CUTOFF LOW          (ABS(F)) : 0.0000                         
REMARK   3   COMPLETENESS (WORKING+TEST)   (%) : 99.6                           
REMARK   3   NUMBER OF REFLECTIONS             : 18954                          
REMARK   3                                                                      
REMARK   3  FIT TO DATA USED IN REFINEMENT.                                     
REMARK   3   CROSS-VALIDATION METHOD          : THROUGHOUT                      
REMARK   3   FREE R VALUE TEST SET SELECTION  : RANDOM                          
REMARK   3   R VALUE            (WORKING SET) : 0.201                           
REMARK   3   FREE R VALUE                     : 0.211                           
REMARK   3   FREE R VALUE TEST SET SIZE   (%) : 5.100                           
REMARK   3   FREE R VALUE TEST SET COUNT      : 960                             
REMARK   3   ESTIMATED ERROR OF FREE R VALUE  : 0.007                           
REMARK   3                                                                      
REMARK   3  FIT IN THE HIGHEST RESOLUTION BIN.                                  
REMARK   3   TOTAL NUMBER OF BINS USED           : 6                            
REMARK   3   BIN RESOLUTION RANGE HIGH       (A) : 2.10                         
REMARK   3   BIN RESOLUTION RANGE LOW        (A) : 2.23                         
REMARK   3   BIN COMPLETENESS (WORKING+TEST) (%) : 99.20                        
REMARK   3   REFLECTIONS IN BIN    (WORKING SET) : 2896                         
REMARK   3   BIN R VALUE           (WORKING SET) : 0.2360                       
REMARK   3   BIN FREE R VALUE                    : 0.2470                       
REMARK   3   BIN FREE R VALUE TEST SET SIZE  (%) : 5.40                         
REMARK   3   BIN FREE R VALUE TEST SET COUNT     : 165                          
REMARK   3   ESTIMATED ERROR OF BIN FREE R VALUE : 0.019                        
REMARK   3                                                                      
REMARK   3  NUMBER OF NON-HYDROGEN ATOMS USED IN REFINEMENT.                    
REMARK   3   PROTEIN ATOMS            : 2217                                    
REMARK   3   NUCLEIC ACID ATOMS       : 0                                       
REMARK   3   HETEROGEN ATOMS          : 26                                      
REMARK   3   SOLVENT ATOMS            : 247                                     
REMARK   3                                                                      
REMARK   3  B VALUES.                                                           
REMARK   3   FROM WILSON PLOT           (A**2) : 11.90                          
REMARK   3   MEAN B VALUE      (OVERALL, A**2) : 22.20                          
REMARK   3   OVERALL ANISOTROPIC B VALUE.                                       
REMARK   3    B11 (A**2) : 0.02000                                              
REMARK   3    B22 (A**2) : 0.02000                                              
REMARK   3    B33 (A**2) : -0.03000                                             
REMARK   3    B12 (A**2) : 0.00000                                              
REMARK   3    B13 (A**2) : 0.00000                                              
REMARK   3    B23 (A**2) : 0.00000                                              
REMARK   3                                                                      
REMARK   3  ESTIMATED COORDINATE ERROR.                                         
REMARK   3   ESD FROM LUZZATI PLOT        (A) : 0.23                            
REMARK   3   ESD FROM SIGMAA              (A) : 0.18                            
REMARK   3   LOW RESOLUTION CUTOFF        (A) : 5.00                            
REMARK   3                                                                      
REMARK   3  CROSS-VALIDATED ESTIMATED COORDINATE ERROR.                         
REMARK   3   ESD FROM C-V LUZZATI PLOT    (A) : 0.25                            
REMARK   3   ESD FROM C-V SIGMAA          (A) : 0.19                            
REMARK   3                                                                      
REMARK   3  RMS DEVIATIONS FROM IDEAL VALUES.                                   
REMARK   3   BOND LENGTHS                 (A) : 0.012                           
REMARK   3   BOND ANGLES            (DEGREES) : 1.70                            
REMARK   3   DIHEDRAL ANGLES        (DEGREES) : 27.90                           
REMARK   3   IMPROPER ANGLES        (DEGREES) : 0.92                            
REMARK   3                                                                      
REMARK   3  ISOTROPIC THERMAL MODEL : RESTRAINED                                
REMARK   3                                                                      
REMARK   3  ISOTROPIC THERMAL FACTOR RESTRAINTS.    RMS    SIGMA                
REMARK   3   MAIN-CHAIN BOND              (A**2) : 1.030 ; 1.500                
REMARK   3   MAIN-CHAIN ANGLE             (A**2) : 1.590 ; 2.000                
REMARK   3   SIDE-CHAIN BOND              (A**2) : 1.990 ; 2.000                
REMARK   3   SIDE-CHAIN ANGLE             (A**2) : 2.900 ; 2.500                
REMARK   3                                                                      
REMARK   3  BULK SOLVENT MODELING.                                              
REMARK   3   METHOD USED : FLAT MODEL                                           
REMARK   3   KSOL        : 0.38                                                 
REMARK   3   BSOL        : 50.64                                                
REMARK   3                                                                      
REMARK   3  NCS MODEL : NULL                                                    
REMARK   3                                                                      
REMARK   3  NCS RESTRAINTS.                         RMS   SIGMA/WEIGHT          
REMARK   3   GROUP  1  POSITIONAL            (A) : NULL  ; NULL                 
REMARK   3   GROUP  1  B-FACTOR           (A**2) : NULL  ; NULL                 
REMARK   3                                                                      
REMARK   3  PARAMETER FILE  1  : PROTEIN_REP.PARAM                              
REMARK   3  PARAMETER FILE  2  : DNA-RNA_REP.PARAM                              
REMARK   3  PARAMETER FILE  3  : WATER_REP.PARAM                                
REMARK   3  PARAMETER FILE  4  : ION.PARAM                                      
REMARK   3  PARAMETER FILE  5  : CARBOHYDRATE.PARAM                             
REMARK   3  PARAMETER FILE  6  : NK257_PARAM                                    
REMARK   3  PARAMETER FILE  7  : NULL                                           
REMARK   3  TOPOLOGY FILE  1   : PROTEIN.TOP                                    
REMARK   3  TOPOLOGY FILE  2   : DNA-RNA.TOP                                    
REMARK   3  TOPOLOGY FILE  3   : WATER.TOP                                      
REMARK   3  TOPOLOGY FILE  4   : ION.TOP                                        
REMARK   3  TOPOLOGY FILE  5   : CARBOHYDRATE.TOP                               
REMARK   3  TOPOLOGY FILE  6   : NK257_TOP                                      
REMARK   3  TOPOLOGY FILE  7   : NULL                                           
REMARK   3                                                                      
REMARK   3  OTHER REFINEMENT REMARKS: BULK SOLVENT MODEL USED                   
REMARK   4                                                                      
REMARK   4 3VNH COMPLIES WITH FORMAT V. 3.30, 13-JUL-11                         
REMARK 100                                                                      
REMARK 100 THIS ENTRY HAS BEEN PROCESSED BY PDBJ ON 26-JAN-12.                  
REMARK 100 THE RCSB ID CODE IS RCSB095265.                                      
REMARK 200                                                                      
REMARK 200 EXPERIMENTAL DETAILS                                                 
REMARK 200  EXPERIMENT TYPE                : X-RAY DIFFRACTION                  
REMARK 200  DATE OF DATA COLLECTION        : 02-FEB-10                          
REMARK 200  TEMPERATURE           (KELVIN) : 100                                
REMARK 200  PH                             : 7.0                                
REMARK 200  NUMBER OF CRYSTALS USED        : 1                                  
REMARK 200                                                                      
REMARK 200  SYNCHROTRON              (Y/N) : Y                                  
REMARK 200  RADIATION SOURCE               : SPRING-8                           
REMARK 200  BEAMLINE                       : BL26B2                             
REMARK 200  X-RAY GENERATOR MODEL          : NULL                               
REMARK 200  MONOCHROMATIC OR LAUE    (M/L) : M                                  
REMARK 200  WAVELENGTH OR RANGE        (A) : 1.000                              
REMARK 200  MONOCHROMATOR                  : BENDING MAGNET                     
REMARK 200  OPTICS                         : NULL                               
REMARK 200                                                                      
REMARK 200  DETECTOR TYPE                  : CCD                                
REMARK 200  DETECTOR MANUFACTURER          : RIGAKU JUPITER 210                 
REMARK 200  INTENSITY-INTEGRATION SOFTWARE : HKL-2000                           
REMARK 200  DATA SCALING SOFTWARE          : HKL-2000                           
REMARK 200                                                                      
REMARK 200  NUMBER OF UNIQUE REFLECTIONS   : 19041                              
REMARK 200  RESOLUTION RANGE HIGH      (A) : 2.100                              
REMARK 200  RESOLUTION RANGE LOW       (A) : 500.000                            
REMARK 200  REJECTION CRITERIA  (SIGMA(I)) : -3.000                             
REMARK 200                                                                      
REMARK 200 OVERALL.                                                             
REMARK 200  COMPLETENESS FOR RANGE     (%) : 76.3                               
REMARK 200  DATA REDUNDANCY                : 32.100                             
REMARK 200  R MERGE                    (I) : 0.09500                            
REMARK 200  R SYM                      (I) : 0.07500                            
REMARK 200  <I/SIGMA(I)> FOR THE DATA SET  : 10.2700                            
REMARK 200                                                                      
REMARK 200 IN THE HIGHEST RESOLUTION SHELL.                                     
REMARK 200  HIGHEST RESOLUTION SHELL, RANGE HIGH (A) : 2.10                     
REMARK 200  HIGHEST RESOLUTION SHELL, RANGE LOW  (A) : 2.18                     
REMARK 200  COMPLETENESS FOR SHELL     (%) : 76.3                               
REMARK 200  DATA REDUNDANCY IN SHELL       : 32.30                              
REMARK 200  R MERGE FOR SHELL          (I) : 0.37100                            
REMARK 200  R SYM FOR SHELL            (I) : 0.33000                            
REMARK 200  <I/SIGMA(I)> FOR SHELL         : 10.270                             
REMARK 200                                                                      
REMARK 200 DIFFRACTION PROTOCOL: SINGLE WAVELENGTH                              
REMARK 200 METHOD USED TO DETERMINE THE STRUCTURE: MOLECULAR REPLACEMENT        
REMARK 200 SOFTWARE USED: MOLREP                                                
REMARK 200 STARTING MODEL: NULL                                                 
REMARK 200                                                                      
REMARK 200 REMARK: NULL                                                         
REMARK 280                                                                      
REMARK 280 CRYSTAL                                                              
REMARK 280 SOLVENT CONTENT, VS   (%): 45.78                                     
REMARK 280 MATTHEWS COEFFICIENT, VM (ANGSTROMS**3/DA): 2.27                     
REMARK 280                                                                      
REMARK 280 CRYSTALLIZATION CONDITIONS: 0.2M HEPES (PH 7.0), 10MM MAGNESIUM      
REMARK 280  CHLORIDE, VAPOR DIFFUSION, HANGING DROP, TEMPERATURE 277K           
REMARK 290                                                                      
REMARK 290 CRYSTALLOGRAPHIC SYMMETRY                                            
REMARK 290 SYMMETRY OPERATORS FOR SPACE GROUP: P 65 2 2                         
REMARK 290                                                                      
REMARK 290      SYMOP   SYMMETRY                                                
REMARK 290     NNNMMM   OPERATOR                                                
REMARK 290       1555   X,Y,Z                                                   
REMARK 290       2555   -Y,X-Y,Z+2/3                                            
REMARK 290       3555   -X+Y,-X,Z+1/3                                           
REMARK 290       4555   -X,-Y,Z+1/2                                             
REMARK 290       5555   Y,-X+Y,Z+1/6                                            
REMARK 290       6555   X-Y,X,Z+5/6                                             
REMARK 290       7555   Y,X,-Z+2/3                                              
REMARK 290       8555   X-Y,-Y,-Z                                               
REMARK 290       9555   -X,-X+Y,-Z+1/3                                          
REMARK 290      10555   -Y,-X,-Z+1/6                                            
REMARK 290      11555   -X+Y,Y,-Z+1/2                                           
REMARK 290      12555   X,X-Y,-Z+5/6                                            
REMARK 290                                                                      
REMARK 290     WHERE NNN -> OPERATOR NUMBER                                     
REMARK 290           MMM -> TRANSLATION VECTOR                                  
REMARK 290                                                                      
REMARK 290 CRYSTALLOGRAPHIC SYMMETRY TRANSFORMATIONS                            
REMARK 290 THE FOLLOWING TRANSFORMATIONS OPERATE ON THE ATOM/HETATM             
REMARK 290 RECORDS IN THIS ENTRY TO PRODUCE CRYSTALLOGRAPHICALLY                
REMARK 290 RELATED MOLECULES.                                                   
REMARK 290   SMTRY1   1  1.000000  0.000000  0.000000        0.00000            
REMARK 290   SMTRY2   1  0.000000  1.000000  0.000000        0.00000            
REMARK 290   SMTRY3   1  0.000000  0.000000  1.000000        0.00000            
REMARK 290   SMTRY1   2 -0.500000 -0.866025  0.000000        0.00000            
REMARK 290   SMTRY2   2  0.866025 -0.500000  0.000000        0.00000            
REMARK 290   SMTRY3   2  0.000000  0.000000  1.000000       97.26867            
REMARK 290   SMTRY1   3 -0.500000  0.866025  0.000000        0.00000            
REMARK 290   SMTRY2   3 -0.866025 -0.500000  0.000000        0.00000            
REMARK 290   SMTRY3   3  0.000000  0.000000  1.000000       48.63433            
REMARK 290   SMTRY1   4 -1.000000  0.000000  0.000000        0.00000            
REMARK 290   SMTRY2   4  0.000000 -1.000000  0.000000        0.00000            
REMARK 290   SMTRY3   4  0.000000  0.000000  1.000000       72.95150            
REMARK 290   SMTRY1   5  0.500000  0.866025  0.000000        0.00000            
REMARK 290   SMTRY2   5 -0.866025  0.500000  0.000000        0.00000            
REMARK 290   SMTRY3   5  0.000000  0.000000  1.000000       24.31717            
REMARK 290   SMTRY1   6  0.500000 -0.866025  0.000000        0.00000            
REMARK 290   SMTRY2   6  0.866025  0.500000  0.000000        0.00000            
REMARK 290   SMTRY3   6  0.000000  0.000000  1.000000      121.58583            
REMARK 290   SMTRY1   7 -0.500000  0.866025  0.000000        0.00000            
REMARK 290   SMTRY2   7  0.866025  0.500000  0.000000        0.00000            
REMARK 290   SMTRY3   7  0.000000  0.000000 -1.000000       97.26867            
REMARK 290   SMTRY1   8  1.000000  0.000000  0.000000        0.00000            
REMARK 290   SMTRY2   8  0.000000 -1.000000  0.000000        0.00000            
REMARK 290   SMTRY3   8  0.000000  0.000000 -1.000000        0.00000            
REMARK 290   SMTRY1   9 -0.500000 -0.866025  0.000000        0.00000            
REMARK 290   SMTRY2   9 -0.866025  0.500000  0.000000        0.00000            
REMARK 290   SMTRY3   9  0.000000  0.000000 -1.000000       48.63433            
REMARK 290   SMTRY1  10  0.500000 -0.866025  0.000000        0.00000            
REMARK 290   SMTRY2  10 -0.866025 -0.500000  0.000000        0.00000            
REMARK 290   SMTRY3  10  0.000000  0.000000 -1.000000       24.31717            
REMARK 290   SMTRY1  11 -1.000000  0.000000  0.000000        0.00000            
REMARK 290   SMTRY2  11  0.000000  1.000000  0.000000        0.00000            
REMARK 290   SMTRY3  11  0.000000  0.000000 -1.000000       72.95150            
REMARK 290   SMTRY1  12  0.500000  0.866025  0.000000        0.00000            
REMARK 290   SMTRY2  12  0.866025 -0.500000  0.000000        0.00000            
REMARK 290   SMTRY3  12  0.000000  0.000000 -1.000000      121.58583            
REMARK 290                                                                      
REMARK 290 REMARK: NULL                                                         
REMARK 300                                                                      
REMARK 300 BIOMOLECULE: 1                                                       
REMARK 300 SEE REMARK 350 FOR THE AUTHOR PROVIDED AND/OR PROGRAM                
REMARK 300 GENERATED ASSEMBLY INFORMATION FOR THE STRUCTURE IN                  
REMARK 300 THIS ENTRY. THE REMARK MAY ALSO PROVIDE INFORMATION ON               
REMARK 300 BURIED SURFACE AREA.                                                 
REMARK 350                                                                      
REMARK 350 COORDINATES FOR A COMPLETE MULTIMER REPRESENTING THE KNOWN           
REMARK 350 BIOLOGICALLY SIGNIFICANT OLIGOMERIZATION STATE OF THE                
REMARK 350 MOLECULE CAN BE GENERATED BY APPLYING BIOMT TRANSFORMATIONS          
REMARK 350 GIVEN BELOW.  BOTH NON-CRYSTALLOGRAPHIC AND                          
REMARK 350 CRYSTALLOGRAPHIC OPERATIONS ARE GIVEN.                               
REMARK 350                                                                      
REMARK 350 BIOMOLECULE: 1                                                       
REMARK 350 AUTHOR DETERMINED BIOLOGICAL UNIT: MONOMERIC                         
REMARK 350 SOFTWARE DETERMINED QUATERNARY STRUCTURE: MONOMERIC                  
REMARK 350 SOFTWARE USED: PISA                                                  
REMARK 350 APPLY THE FOLLOWING TO CHAINS: A                                     
REMARK 350   BIOMT1   1  1.000000  0.000000  0.000000        0.00000            
REMARK 350   BIOMT2   1  0.000000  1.000000  0.000000        0.00000            
REMARK 350   BIOMT3   1  0.000000  0.000000  1.000000        0.00000            
REMARK 465                                                                      
REMARK 465 MISSING RESIDUES                                                     
REMARK 465 THE FOLLOWING RESIDUES WERE NOT LOCATED IN THE                       
REMARK 465 EXPERIMENT. (M=MODEL NUMBER; RES=RESIDUE NAME; C=CHAIN               
REMARK 465 IDENTIFIER; SSSEQ=SEQUENCE NUMBER; I=INSERTION CODE.)                
REMARK 465                                                                      
REMARK 465   M RES C SSSEQI                                                     
REMARK 465     GLY A   -20                                                      
REMARK 465     SER A   -19                                                      
REMARK 465     SER A   -18                                                      
REMARK 465     HIS A   -17                                                      
REMARK 465     HIS A   -16                                                      
REMARK 465     HIS A   -15                                                      
REMARK 465     HIS A   -14                                                      
REMARK 465     HIS A   -13                                                      
REMARK 465     HIS A   -12                                                      
REMARK 465     SER A   -11                                                      
REMARK 465     SER A   -10                                                      
REMARK 465     GLY A    -9                                                      
REMARK 465     LEU A    -8                                                      
REMARK 465     VAL A    -7                                                      
REMARK 465     PRO A    -6                                                      
REMARK 465     ARG A    -5                                                      
REMARK 465     GLY A    -4                                                      
REMARK 465     SER A    -3                                                      
REMARK 465     HIS A    -2                                                      
REMARK 465     MET A    -1                                                      
REMARK 465     ALA A     0                                                      
REMARK 500                                                                      
REMARK 500 GEOMETRY AND STEREOCHEMISTRY                                         
REMARK 500 SUBTOPIC: CLOSE CONTACTS                                             
REMARK 500                                                                      
REMARK 500 THE FOLLOWING ATOMS THAT ARE RELATED BY CRYSTALLOGRAPHIC             
REMARK 500 SYMMETRY ARE IN CLOSE CONTACT.  AN ATOM LOCATED WITHIN 0.15          
REMARK 500 ANGSTROMS OF A SYMMETRY RELATED ATOM IS ASSUMED TO BE ON A           
REMARK 500 SPECIAL POSITION AND IS, THEREFORE, LISTED IN REMARK 375             
REMARK 500 INSTEAD OF REMARK 500.  ATOMS WITH NON-BLANK ALTERNATE               
REMARK 500 LOCATION INDICATORS ARE NOT INCLUDED IN THE CALCULATIONS.            
REMARK 500                                                                      
REMARK 500 DISTANCE CUTOFF:                                                     
REMARK 500 2.2 ANGSTROMS FOR CONTACTS NOT INVOLVING HYDROGEN ATOMS              
REMARK 500 1.6 ANGSTROMS FOR CONTACTS INVOLVING HYDROGEN ATOMS                  
REMARK 500                                                                      
REMARK 500  ATM1  RES C  SSEQI   ATM2  RES C  SSEQI  SSYMOP   DISTANCE          
REMARK 500   O    HOH A   526     O    HOH A   526     7554     1.53            
REMARK 500                                                                      
REMARK 500 REMARK: NULL                                                         
REMARK 500                                                                      
REMARK 500 GEOMETRY AND STEREOCHEMISTRY                                         
REMARK 500 SUBTOPIC: COVALENT BOND LENGTHS                                      
REMARK 500                                                                      
REMARK 500 THE STEREOCHEMICAL PARAMETERS OF THE FOLLOWING RESIDUES              
REMARK 500 HAVE VALUES WHICH DEVIATE FROM EXPECTED VALUES BY MORE               
REMARK 500 THAN 6*RMSD (M=MODEL NUMBER; RES=RESIDUE NAME; C=CHAIN               
REMARK 500 IDENTIFIER; SSEQ=SEQUENCE NUMBER; I=INSERTION CODE).                 
REMARK 500                                                                      
REMARK 500 STANDARD TABLE:                                                      
REMARK 500 FORMAT: (10X,I3,1X,2(A3,1X,A1,I4,A1,1X,A4,3X),1X,F6.3)               
REMARK 500                                                                      
REMARK 500 EXPECTED VALUES PROTEIN: ENGH AND HUBER, 1999                        
REMARK 500 EXPECTED VALUES NUCLEIC ACID: CLOWNEY ET AL 1996                     
REMARK 500                                                                      
REMARK 500  M RES CSSEQI ATM1   RES CSSEQI ATM2   DEVIATION                     
REMARK 500    CYS A  74   CB    CYS A  74   SG     -0.097                       
REMARK 500    TRP A 129   NE1   TRP A 129   CE2     0.113                       
REMARK 500                                                                      
REMARK 500 REMARK: NULL                                                         
REMARK 500                                                                      
REMARK 500 GEOMETRY AND STEREOCHEMISTRY                                         
REMARK 500 SUBTOPIC: TORSION ANGLES                                             
REMARK 500                                                                      
REMARK 500 TORSION ANGLES OUTSIDE THE EXPECTED RAMACHANDRAN REGIONS:            
REMARK 500 (M=MODEL NUMBER; RES=RESIDUE NAME; C=CHAIN IDENTIFIER;               
REMARK 500 SSEQ=SEQUENCE NUMBER; I=INSERTION CODE).                             
REMARK 500                                                                      
REMARK 500 STANDARD TABLE:                                                      
REMARK 500 FORMAT:(10X,I3,1X,A3,1X,A1,I4,A1,4X,F7.2,3X,F7.2)                    
REMARK 500                                                                      
REMARK 500 EXPECTED VALUES: GJ KLEYWEGT AND TA JONES (1996). PHI/PSI-           
REMARK 500 CHOLOGY: RAMACHANDRAN REVISITED. STRUCTURE 4, 1395 - 1400            
REMARK 500                                                                      
REMARK 500  M RES CSSEQI        PSI       PHI                                   
REMARK 500    ARG A  15      -27.46     72.96                                   
REMARK 500    PRO A  63      -18.34    -49.98                                   
REMARK 500    HIS A 195     -124.46     60.77                                   
REMARK 500    GLN A 207      -44.79   -131.21                                   
REMARK 500    VAL A 226     -169.13   -110.51                                   
REMARK 500    HIS A 254      -51.67   -135.30                                   
REMARK 500    SER A 278      140.85   -172.02                                   
REMARK 500                                                                      
REMARK 500 REMARK: NULL                                                         
REMARK 800                                                                      
REMARK 800 SITE                                                                 
REMARK 800 SITE_IDENTIFIER: AC1                                                 
REMARK 800 EVIDENCE_CODE: SOFTWARE                                              
REMARK 800 SITE_DESCRIPTION: BINDING SITE FOR RESIDUE FUU A 301                 
REMARK 900                                                                      
REMARK 900 RELATED ENTRIES                                                      
REMARK 900 RELATED ID: 3VNG   RELATED DB: PDB                                   
DBREF  3VNH A    0   288  UNP    Q14145   KEAP1_HUMAN    321    609             
SEQADV 3VNH GLY A  -20  UNP  Q14145              EXPRESSION TAG                 
SEQADV 3VNH SER A  -19  UNP  Q14145              EXPRESSION TAG                 
SEQADV 3VNH SER A  -18  UNP  Q14145              EXPRESSION TAG                 
SEQADV 3VNH HIS A  -17  UNP  Q14145              EXPRESSION TAG                 
SEQADV 3VNH HIS A  -16  UNP  Q14145              EXPRESSION TAG                 
SEQADV 3VNH HIS A  -15  UNP  Q14145              EXPRESSION TAG                 
SEQADV 3VNH HIS A  -14  UNP  Q14145              EXPRESSION TAG                 
SEQADV 3VNH HIS A  -13  UNP  Q14145              EXPRESSION TAG                 
SEQADV 3VNH HIS A  -12  UNP  Q14145              EXPRESSION TAG                 
SEQADV 3VNH SER A  -11  UNP  Q14145              EXPRESSION TAG                 
SEQADV 3VNH SER A  -10  UNP  Q14145              EXPRESSION TAG                 
SEQADV 3VNH GLY A   -9  UNP  Q14145              EXPRESSION TAG                 
SEQADV 3VNH LEU A   -8  UNP  Q14145              EXPRESSION TAG                 
SEQADV 3VNH VAL A   -7  UNP  Q14145              EXPRESSION TAG                 
SEQADV 3VNH PRO A   -6  UNP  Q14145              EXPRESSION TAG                 
SEQADV 3VNH ARG A   -5  UNP  Q14145              EXPRESSION TAG                 
SEQADV 3VNH GLY A   -4  UNP  Q14145              EXPRESSION TAG                 
SEQADV 3VNH SER A   -3  UNP  Q14145              EXPRESSION TAG                 
SEQADV 3VNH HIS A   -2  UNP  Q14145              EXPRESSION TAG                 
SEQADV 3VNH MET A   -1  UNP  Q14145              EXPRESSION TAG                 
SEQRES   1 A  309  GLY SER SER HIS HIS HIS HIS HIS HIS SER SER GLY LEU          
SEQRES   2 A  309  VAL PRO ARG GLY SER HIS MET ALA PRO LYS VAL GLY ARG          
SEQRES   3 A  309  LEU ILE TYR THR ALA GLY GLY TYR PHE ARG GLN SER LEU          
SEQRES   4 A  309  SER TYR LEU GLU ALA TYR ASN PRO SER ASP GLY THR TRP          
SEQRES   5 A  309  LEU ARG LEU ALA ASP LEU GLN VAL PRO ARG SER GLY LEU          
SEQRES   6 A  309  ALA GLY CYS VAL VAL GLY GLY LEU LEU TYR ALA VAL GLY          
SEQRES   7 A  309  GLY ARG ASN ASN SER PRO ASP GLY ASN THR ASP SER SER          
SEQRES   8 A  309  ALA LEU ASP CYS TYR ASN PRO MET THR ASN GLN TRP SER          
SEQRES   9 A  309  PRO CYS ALA PRO MET SER VAL PRO ARG ASN ARG ILE GLY          
SEQRES  10 A  309  VAL GLY VAL ILE ASP GLY HIS ILE TYR ALA VAL GLY GLY          
SEQRES  11 A  309  SER HIS GLY CYS ILE HIS HIS ASN SER VAL GLU ARG TYR          
SEQRES  12 A  309  GLU PRO GLU ARG ASP GLU TRP HIS LEU VAL ALA PRO MET          
SEQRES  13 A  309  LEU THR ARG ARG ILE GLY VAL GLY VAL ALA VAL LEU ASN          
SEQRES  14 A  309  ARG LEU LEU TYR ALA VAL GLY GLY PHE ASP GLY THR ASN          
SEQRES  15 A  309  ARG LEU ASN SER ALA GLU CYS TYR TYR PRO GLU ARG ASN          
SEQRES  16 A  309  GLU TRP ARG MET ILE THR ALA MET ASN THR ILE ARG SER          
SEQRES  17 A  309  GLY ALA GLY VAL CYS VAL LEU HIS ASN CYS ILE TYR ALA          
SEQRES  18 A  309  ALA GLY GLY TYR ASP GLY GLN ASP GLN LEU ASN SER VAL          
SEQRES  19 A  309  GLU ARG TYR ASP VAL GLU THR GLU THR TRP THR PHE VAL          
SEQRES  20 A  309  ALA PRO MET LYS HIS ARG ARG SER ALA LEU GLY ILE THR          
SEQRES  21 A  309  VAL HIS GLN GLY ARG ILE TYR VAL LEU GLY GLY TYR ASP          
SEQRES  22 A  309  GLY HIS THR PHE LEU ASP SER VAL GLU CYS TYR ASP PRO          
SEQRES  23 A  309  ASP THR ASP THR TRP SER GLU VAL THR ARG MET THR SER          
SEQRES  24 A  309  GLY ARG SER GLY VAL GLY VAL ALA VAL THR                      
HET    FUU  A 301      26                                                       
HETNAM     FUU 2-(3-((3-(5-(FURAN-2-YL)-1,3,4-OXADIAZOL-2-YL)UREIDO)            
HETNAM   2 FUU  METHYL)PHENOXY)ACETIC ACID                                      
FORMUL   2  FUU    C16 H14 N4 O6                                                
FORMUL   3  HOH   *247(H2 O)                                                    
SHEET    1   A 4 TRP A  31  ARG A  33  0                                        
SHEET    2   A 4 LEU A  21  TYR A  24 -1  N  ALA A  23   O  LEU A  32           
SHEET    3   A 4 ILE A   7  ALA A  10 -1  N  ILE A   7   O  TYR A  24           
SHEET    4   A 4 GLY A 284  VAL A 287 -1  O  GLY A 284   N  ALA A  10           
SHEET    1   B 4 ALA A  45  VAL A  49  0                                        
SHEET    2   B 4 LEU A  52  VAL A  56 -1  O  TYR A  54   N  CYS A  47           
SHEET    3   B 4 LEU A  72  ASN A  76 -1  O  TYR A  75   N  LEU A  53           
SHEET    4   B 4 GLN A  81  PRO A  84 -1  O  SER A  83   N  CYS A  74           
SHEET    1   C 2 ARG A  59  SER A  62  0                                        
SHEET    2   C 2 GLY A  65  ASP A  68 -1  O  GLY A  65   N  SER A  62           
SHEET    1   D 4 GLY A  96  ILE A 100  0                                        
SHEET    2   D 4 HIS A 103  VAL A 107 -1  O  VAL A 107   N  GLY A  96           
SHEET    3   D 4 VAL A 119  TYR A 122 -1  O  GLU A 120   N  ALA A 106           
SHEET    4   D 4 TRP A 129  VAL A 132 -1  O  HIS A 130   N  ARG A 121           
SHEET    1   E 2 SER A 110  HIS A 111  0                                        
SHEET    2   E 2 ILE A 114  HIS A 115 -1  O  ILE A 114   N  HIS A 111           
SHEET    1   F 4 GLY A 143  LEU A 147  0                                        
SHEET    2   F 4 LEU A 150  PHE A 157 -1  O  VAL A 154   N  GLY A 143           
SHEET    3   F 4 ARG A 162  TYR A 170 -1  O  TYR A 169   N  LEU A 151           
SHEET    4   F 4 GLU A 175  MET A 178 -1  O  ARG A 177   N  CYS A 168           
SHEET    1   G 4 GLY A 190  LEU A 194  0                                        
SHEET    2   G 4 CYS A 197  TYR A 204 -1  O  ALA A 201   N  GLY A 190           
SHEET    3   G 4 GLN A 209  ASP A 217 -1  O  LEU A 210   N  GLY A 203           
SHEET    4   G 4 THR A 222  VAL A 226 -1  O  VAL A 226   N  VAL A 213           
SHEET    1   H 4 GLY A 237  HIS A 241  0                                        
SHEET    2   H 4 ARG A 244  LEU A 248 -1  O  LEU A 248   N  GLY A 237           
SHEET    3   H 4 SER A 259  ASP A 264 -1  O  TYR A 263   N  ILE A 245           
SHEET    4   H 4 THR A 269  ARG A 275 -1  O  SER A 271   N  CYS A 262           
SITE     1 AC1 16 TYR A  13  SER A  42  GLY A  43  ARG A  59                    
SITE     2 AC1 16 ASN A  61  ARG A  94  LEU A 150  ARG A 162                    
SITE     3 AC1 16 SER A 187  GLY A 188  VAL A 218  GLU A 219                    
SITE     4 AC1 16 ALA A 235  GLY A 282  HOH A 433  HOH A 445                    
CRYST1   85.368   85.368  145.903  90.00  90.00 120.00 P 65 2 2     12          
ORIGX1      1.000000  0.000000  0.000000        0.00000                         
ORIGX2      0.000000  1.000000  0.000000        0.00000                         
ORIGX3      0.000000  0.000000  1.000000        0.00000                         
SCALE1      0.011714  0.006763  0.000000        0.00000                         
SCALE2      0.000000  0.013526  0.000000        0.00000                         
SCALE3      0.000000  0.000000  0.006854        0.00000                         
ATOM      1  N   PRO A   1      -1.174 -43.757 -27.505  1.00 42.68           N  
ATOM      2  CA  PRO A   1      -2.395 -44.592 -27.552  1.00 41.95           C  
ATOM      3  C   PRO A   1      -3.183 -44.422 -26.259  1.00 41.27           C  
ATOM      4  O   PRO A   1      -2.602 -44.293 -25.182  1.00 41.70           O  
ATOM      5  CB  PRO A   1      -1.931 -46.028 -27.704  1.00 41.89           C  
ATOM      6  CG  PRO A   1      -0.617 -45.976 -26.940  1.00 42.45           C  
ATOM      7  CD  PRO A   1       0.009 -44.626 -27.360  1.00 42.79           C  
ATOM      8  N   LYS A   2      -4.505 -44.424 -26.367  1.00 40.41           N  
ATOM      9  CA  LYS A   2      -5.353 -44.271 -25.194  1.00 39.02           C  
ATOM     10  C   LYS A   2      -5.591 -45.651 -24.591  1.00 37.32           C  
ATOM     11  O   LYS A   2      -6.267 -46.494 -25.183  1.00 38.25           O  
ATOM     12  CB  LYS A   2      -6.675 -43.610 -25.591  1.00 40.48           C  
ATOM     13  CG  LYS A   2      -6.492 -42.419 -26.527  1.00 41.57           C  
ATOM     14  CD  LYS A   2      -7.717 -41.519 -26.539  1.00 44.55           C  
ATOM     15  CE  LYS A   2      -7.702 -40.561 -27.728  1.00 45.76           C  
ATOM     16  NZ  LYS A   2      -8.783 -39.533 -27.667  1.00 46.65           N  
ATOM     17  N   VAL A   3      -5.028 -45.873 -23.409  1.00 34.29           N  
ATOM     18  CA  VAL A   3      -5.139 -47.160 -22.736  1.00 31.30           C  
ATOM     19  C   VAL A   3      -6.204 -47.247 -21.649  1.00 30.05           C  
ATOM     20  O   VAL A   3      -6.306 -48.264 -20.967  1.00 30.00           O  
ATOM     21  CB  VAL A   3      -3.784 -47.567 -22.122  1.00 31.53           C  
ATOM     22  CG1 VAL A   3      -2.771 -47.820 -23.227  1.00 29.03           C  
ATOM     23  CG2 VAL A   3      -3.281 -46.464 -21.191  1.00 30.70           C  
ATOM     24  N   GLY A   4      -6.985 -46.186 -21.475  1.00 27.64           N  
ATOM     25  CA  GLY A   4      -8.031 -46.222 -20.471  1.00 25.58           C  
ATOM     26  C   GLY A   4      -7.686 -45.722 -19.075  1.00 24.25           C  
ATOM     27  O   GLY A   4      -8.363 -46.097 -18.113  1.00 24.61           O  
ATOM     28  N   ARG A   5      -6.653 -44.885 -18.944  1.00 21.44           N  
ATOM     29  CA  ARG A   5      -6.297 -44.350 -17.625  1.00 21.48           C  
ATOM     30  C   ARG A   5      -7.447 -43.512 -17.074  1.00 19.58           C  
ATOM     31  O   ARG A   5      -8.191 -42.887 -17.838  1.00 18.56           O  
ATOM     32  CB  ARG A   5      -5.024 -43.495 -17.694  1.00 21.36           C  
ATOM     33  CG  ARG A   5      -3.737 -44.302 -17.908  1.00 23.73           C  
ATOM     34  CD  ARG A   5      -2.541 -43.560 -17.300  1.00 25.74           C  
ATOM     35  NE  ARG A   5      -1.253 -44.104 -17.726  1.00 26.14           N  
ATOM     36  CZ  ARG A   5      -0.616 -45.093 -17.110  1.00 26.96           C  
ATOM     37  NH1 ARG A   5      -1.143 -45.661 -16.038  1.00 27.67           N  
ATOM     38  NH2 ARG A   5       0.555 -45.512 -17.564  1.00 28.94           N  
ATOM     39  N   LEU A   6      -7.576 -43.481 -15.747  1.00 18.96           N  
ATOM     40  CA  LEU A   6      -8.649 -42.745 -15.102  1.00 17.96           C  
ATOM     41  C   LEU A   6      -8.143 -41.674 -14.147  1.00 17.90           C  
ATOM     42  O   LEU A   6      -6.997 -41.715 -13.682  1.00 17.92           O  
ATOM     43  CB  LEU A   6      -9.537 -43.713 -14.319  1.00 17.60           C  
ATOM     44  CG  LEU A   6     -10.099 -44.921 -15.068  1.00 16.21           C  
ATOM     45  CD1 LEU A   6     -10.720 -45.907 -14.084  1.00 16.82           C  
ATOM     46  CD2 LEU A   6     -11.121 -44.443 -16.079  1.00 16.07           C  
ATOM     47  N   ILE A   7      -9.025 -40.728 -13.844  1.00 16.66           N  
ATOM     48  CA  ILE A   7      -8.725 -39.651 -12.918  1.00 15.67           C  
ATOM     49  C   ILE A   7      -9.392 -40.032 -11.602  1.00 16.82           C  
ATOM     50  O   ILE A   7     -10.615 -40.199 -11.547  1.00 16.72           O  
ATOM     51  CB  ILE A   7      -9.317 -38.312 -13.404  1.00 14.83           C  
ATOM     52  CG1 ILE A   7      -8.675 -37.917 -14.738  1.00 15.50           C  
ATOM     53  CG2 ILE A   7      -9.105 -37.227 -12.344  1.00 13.52           C  
ATOM     54  CD1 ILE A   7      -9.219 -36.626 -15.320  1.00 12.30           C  
ATOM     55  N   TYR A   8      -8.589 -40.188 -10.554  1.00 16.51           N  
ATOM     56  CA  TYR A   8      -9.106 -40.551  -9.240  1.00 16.55           C  
ATOM     57  C   TYR A   8      -9.151 -39.335  -8.330  1.00 16.97           C  
ATOM     58  O   TYR A   8      -8.232 -38.517  -8.328  1.00 17.03           O  
ATOM     59  CB  TYR A   8      -8.220 -41.613  -8.574  1.00 16.13           C  
ATOM     60  CG  TYR A   8      -8.215 -42.965  -9.249  1.00 17.82           C  
ATOM     61  CD1 TYR A   8      -7.559 -43.166 -10.467  1.00 18.27           C  
ATOM     62  CD2 TYR A   8      -8.883 -44.045  -8.673  1.00 17.43           C  
ATOM     63  CE1 TYR A   8      -7.570 -44.416 -11.095  1.00 18.92           C  
ATOM     64  CE2 TYR A   8      -8.902 -45.292  -9.287  1.00 19.31           C  
ATOM     65  CZ  TYR A   8      -8.248 -45.474 -10.496  1.00 19.51           C  
ATOM     66  OH  TYR A   8      -8.297 -46.710 -11.105  1.00 21.52           O  
ATOM     67  N   THR A   9     -10.227 -39.212  -7.566  1.00 17.14           N  
ATOM     68  CA  THR A   9     -10.353 -38.115  -6.618  1.00 17.39           C  
ATOM     69  C   THR A   9     -10.596 -38.775  -5.262  1.00 16.69           C  
ATOM     70  O   THR A   9     -11.497 -39.599  -5.123  1.00 15.91           O  
ATOM     71  CB  THR A   9     -11.520 -37.159  -6.987  1.00 19.37           C  
ATOM     72  OG1 THR A   9     -11.562 -36.081  -6.042  1.00 19.85           O  
ATOM     73  CG2 THR A   9     -12.861 -37.891  -6.978  1.00 18.68           C  
ATOM     74  N   ALA A  10      -9.767 -38.435  -4.278  1.00 14.69           N  
ATOM     75  CA  ALA A  10      -9.874 -39.016  -2.945  1.00 14.66           C  
ATOM     76  C   ALA A  10     -10.124 -37.975  -1.857  1.00 14.98           C  
ATOM     77  O   ALA A  10      -9.559 -36.881  -1.888  1.00 15.60           O  
ATOM     78  CB  ALA A  10      -8.601 -39.808  -2.622  1.00 12.37           C  
ATOM     79  N   GLY A  11     -10.969 -38.336  -0.894  1.00 15.29           N  
ATOM     80  CA  GLY A  11     -11.289 -37.439   0.201  1.00 15.37           C  
ATOM     81  C   GLY A  11     -11.913 -36.135  -0.253  1.00 15.78           C  
ATOM     82  O   GLY A  11     -12.651 -36.097  -1.240  1.00 16.00           O  
ATOM     83  N   GLY A  12     -11.605 -35.060   0.469  1.00 16.06           N  
ATOM     84  CA  GLY A  12     -12.157 -33.744   0.170  1.00 15.66           C  
ATOM     85  C   GLY A  12     -12.981 -33.198   1.339  1.00 15.65           C  
ATOM     86  O   GLY A  12     -13.032 -33.763   2.426  1.00 15.17           O  
ATOM     87  N   TYR A  13     -13.613 -32.030   1.103  1.00 14.83           N  
ATOM     88  CA  TYR A  13     -14.448 -31.473   2.168  1.00 15.60           C  
ATOM     89  C   TYR A  13     -15.788 -30.939   1.642  1.00 15.60           C  
ATOM     90  O   TYR A  13     -15.849 -30.162   0.698  1.00 15.29           O  
ATOM     91  CB  TYR A  13     -13.667 -30.346   2.845  1.00 14.00           C  
ATOM     92  CG  TYR A  13     -14.406 -29.873   4.046  1.00 15.28           C  
ATOM     93  CD1 TYR A  13     -15.448 -28.961   3.905  1.00 17.19           C  
ATOM     94  CD2 TYR A  13     -14.069 -30.345   5.315  1.00 14.29           C  
ATOM     95  CE1 TYR A  13     -16.156 -28.533   5.018  1.00 15.83           C  
ATOM     96  CE2 TYR A  13     -14.770 -29.909   6.430  1.00 15.56           C  
ATOM     97  CZ  TYR A  13     -15.806 -29.005   6.285  1.00 17.46           C  
ATOM     98  OH  TYR A  13     -16.521 -28.580   7.388  1.00 16.76           O  
ATOM     99  N   PHE A  14     -16.857 -31.450   2.276  1.00 15.76           N  
ATOM    100  CA  PHE A  14     -18.187 -30.857   2.133  1.00 17.15           C  
ATOM    101  C   PHE A  14     -19.013 -31.093   3.395  1.00 17.34           C  
ATOM    102  O   PHE A  14     -19.390 -32.210   3.712  1.00 17.05           O  
ATOM    103  CB  PHE A  14     -18.893 -31.503   0.924  1.00 17.66           C  
ATOM    104  CG  PHE A  14     -20.219 -30.829   0.673  1.00 18.28           C  
ATOM    105  CD1 PHE A  14     -20.253 -29.477   0.346  1.00 17.91           C  
ATOM    106  CD2 PHE A  14     -21.400 -31.553   0.764  1.00 16.21           C  
ATOM    107  CE1 PHE A  14     -21.472 -28.852   0.113  1.00 19.43           C  
ATOM    108  CE2 PHE A  14     -22.619 -30.916   0.527  1.00 17.24           C  
ATOM    109  CZ  PHE A  14     -22.660 -29.566   0.202  1.00 16.11           C  
ATOM    110  N   ARG A  15     -19.235 -30.005   4.157  1.00 18.17           N  
ATOM    111  CA  ARG A  15     -19.936 -30.146   5.430  1.00 20.34           C  
ATOM    112  C   ARG A  15     -19.041 -30.813   6.480  1.00 19.84           C  
ATOM    113  O   ARG A  15     -19.193 -30.654   7.691  1.00 20.55           O  
ATOM    114  CB  ARG A  15     -21.202 -30.966   5.198  1.00 22.15           C  
ATOM    115  CG  ARG A  15     -22.165 -30.261   4.242  1.00 26.84           C  
ATOM    116  CD  ARG A  15     -23.636 -30.534   4.586  1.00 31.28           C  
ATOM    117  NE  ARG A  15     -24.422 -30.718   3.360  1.00 36.48           N  
ATOM    118  CZ  ARG A  15     -25.464 -29.888   3.149  1.00 37.33           C  
ATOM    119  NH1 ARG A  15     -25.763 -28.948   4.031  1.00 41.03           N  
ATOM    120  NH2 ARG A  15     -26.187 -30.012   2.033  1.00 37.19           N  
ATOM    121  N   GLN A  16     -18.109 -31.627   5.964  1.00 18.99           N  
ATOM    122  CA  GLN A  16     -17.018 -32.134   6.782  1.00 20.55           C  
ATOM    123  C   GLN A  16     -16.018 -32.884   5.908  1.00 18.89           C  
ATOM    124  O   GLN A  16     -16.161 -32.979   4.692  1.00 19.20           O  
ATOM    125  CB  GLN A  16     -17.593 -33.069   7.845  1.00 22.64           C  
ATOM    126  CG  GLN A  16     -18.233 -34.316   7.238  1.00 28.04           C  
ATOM    127  CD  GLN A  16     -19.329 -34.810   8.153  1.00 35.49           C  
ATOM    128  OE1 GLN A  16     -20.398 -34.235   8.280  1.00 39.87           O  
ATOM    129  NE2 GLN A  16     -19.014 -35.938   8.820  1.00 33.66           N  
ATOM    130  N   SER A  17     -14.956 -33.389   6.546  1.00 16.85           N  
ATOM    131  CA  SER A  17     -14.009 -34.195   5.796  1.00 17.55           C  
ATOM    132  C   SER A  17     -14.692 -35.439   5.225  1.00 17.16           C  
ATOM    133  O   SER A  17     -15.493 -36.093   5.880  1.00 17.82           O  
ATOM    134  CB  SER A  17     -12.875 -34.601   6.736  1.00 15.27           C  
ATOM    135  OG  SER A  17     -12.163 -33.431   7.142  1.00 16.66           O  
ATOM    136  N   LEU A  18     -14.375 -35.767   3.971  1.00 17.55           N  
ATOM    137  CA  LEU A  18     -14.994 -36.900   3.298  1.00 17.53           C  
ATOM    138  C   LEU A  18     -14.032 -38.071   3.128  1.00 18.55           C  
ATOM    139  O   LEU A  18     -12.817 -37.917   3.246  1.00 19.05           O  
ATOM    140  CB  LEU A  18     -15.483 -36.463   1.916  1.00 16.40           C  
ATOM    141  CG  LEU A  18     -16.229 -35.128   1.881  1.00 15.60           C  
ATOM    142  CD1 LEU A  18     -16.373 -34.660   0.446  1.00 12.81           C  
ATOM    143  CD2 LEU A  18     -17.589 -35.278   2.553  1.00 14.42           C  
ATOM    144  N   SER A  19     -14.634 -39.235   2.866  1.00 19.39           N  
ATOM    145  CA  SER A  19     -13.931 -40.496   2.666  1.00 21.90           C  
ATOM    146  C   SER A  19     -13.787 -40.842   1.187  1.00 21.30           C  
ATOM    147  O   SER A  19     -12.942 -41.649   0.808  1.00 25.23           O  
ATOM    148  CB  SER A  19     -14.684 -41.624   3.365  1.00 22.28           C  
ATOM    149  OG  SER A  19     -15.953 -41.804   2.775  1.00 28.28           O  
ATOM    150  N   TYR A  20     -14.609 -40.205   0.365  1.00 18.67           N  
ATOM    151  CA  TYR A  20     -14.962 -40.688  -0.966  1.00 17.46           C  
ATOM    152  C   TYR A  20     -13.756 -40.921  -1.866  1.00 16.44           C  
ATOM    153  O   TYR A  20     -12.785 -40.162  -1.840  1.00 16.04           O  
ATOM    154  CB  TYR A  20     -15.883 -39.706  -1.706  1.00 18.12           C  
ATOM    155  CG  TYR A  20     -17.133 -39.260  -0.973  1.00 21.84           C  
ATOM    156  CD1 TYR A  20     -17.895 -40.157  -0.220  1.00 23.18           C  
ATOM    157  CD2 TYR A  20     -17.571 -37.936  -1.062  1.00 21.51           C  
ATOM    158  CE1 TYR A  20     -19.065 -39.741   0.428  1.00 24.25           C  
ATOM    159  CE2 TYR A  20     -18.732 -37.514  -0.423  1.00 25.08           C  
ATOM    160  CZ  TYR A  20     -19.473 -38.417   0.319  1.00 25.71           C  
ATOM    161  OH  TYR A  20     -20.618 -37.990   0.951  1.00 27.62           O  
ATOM    162  N   LEU A  21     -13.838 -41.986  -2.657  1.00 14.82           N  
ATOM    163  CA  LEU A  21     -12.820 -42.314  -3.647  1.00 14.81           C  
ATOM    164  C   LEU A  21     -13.617 -42.629  -4.906  1.00 15.18           C  
ATOM    165  O   LEU A  21     -14.379 -43.599  -4.947  1.00 13.17           O  
ATOM    166  CB  LEU A  21     -11.990 -43.539  -3.256  1.00 13.24           C  
ATOM    167  CG  LEU A  21     -11.086 -43.983  -4.419  1.00 14.71           C  
ATOM    168  CD1 LEU A  21     -10.088 -42.868  -4.748  1.00 13.08           C  
ATOM    169  CD2 LEU A  21     -10.353 -45.271  -4.068  1.00 12.08           C  
ATOM    170  N   GLU A  22     -13.474 -41.783  -5.917  1.00 16.13           N  
ATOM    171  CA  GLU A  22     -14.187 -41.981  -7.169  1.00 17.35           C  
ATOM    172  C   GLU A  22     -13.239 -41.829  -8.341  1.00 18.23           C  
ATOM    173  O   GLU A  22     -12.243 -41.105  -8.260  1.00 18.41           O  
ATOM    174  CB  GLU A  22     -15.320 -40.966  -7.300  1.00 20.11           C  
ATOM    175  CG  GLU A  22     -16.424 -41.138  -6.270  1.00 21.83           C  
ATOM    176  CD  GLU A  22     -17.436 -40.023  -6.330  1.00 24.39           C  
ATOM    177  OE1 GLU A  22     -17.055 -38.867  -6.044  1.00 25.47           O  
ATOM    178  OE2 GLU A  22     -18.607 -40.298  -6.671  1.00 24.32           O  
ATOM    179  N   ALA A  23     -13.561 -42.517  -9.430  1.00 17.91           N  
ATOM    180  CA  ALA A  23     -12.750 -42.472 -10.636  1.00 18.76           C  
ATOM    181  C   ALA A  23     -13.590 -41.977 -11.810  1.00 19.02           C  
ATOM    182  O   ALA A  23     -14.734 -42.401 -11.994  1.00 18.65           O  
ATOM    183  CB  ALA A  23     -12.186 -43.859 -10.934  1.00 16.10           C  
ATOM    184  N   TYR A  24     -13.012 -41.074 -12.595  1.00 19.03           N  
ATOM    185  CA  TYR A  24     -13.684 -40.506 -13.756  1.00 19.10           C  
ATOM    186  C   TYR A  24     -12.979 -40.917 -15.039  1.00 21.08           C  
ATOM    187  O   TYR A  24     -11.748 -40.857 -15.127  1.00 18.79           O  
ATOM    188  CB  TYR A  24     -13.686 -38.982 -13.678  1.00 18.30           C  
ATOM    189  CG  TYR A  24     -14.249 -38.308 -14.912  1.00 19.88           C  
ATOM    190  CD1 TYR A  24     -15.617 -38.337 -15.188  1.00 21.36           C  
ATOM    191  CD2 TYR A  24     -13.413 -37.635 -15.804  1.00 20.00           C  
ATOM    192  CE1 TYR A  24     -16.136 -37.709 -16.316  1.00 22.48           C  
ATOM    193  CE2 TYR A  24     -13.923 -37.006 -16.939  1.00 20.93           C  
ATOM    194  CZ  TYR A  24     -15.285 -37.044 -17.186  1.00 21.61           C  
ATOM    195  OH  TYR A  24     -15.800 -36.402 -18.291  1.00 24.85           O  
ATOM    196  N   ASN A  25     -13.763 -41.317 -16.036  1.00 21.75           N  
ATOM    197  CA  ASN A  25     -13.202 -41.712 -17.323  1.00 23.22           C  
ATOM    198  C   ASN A  25     -13.517 -40.626 -18.345  1.00 23.53           C  
ATOM    199  O   ASN A  25     -14.645 -40.527 -18.835  1.00 22.07           O  
ATOM    200  CB  ASN A  25     -13.796 -43.040 -17.800  1.00 23.24           C  
ATOM    201  CG  ASN A  25     -13.074 -43.587 -19.014  1.00 25.03           C  
ATOM    202  OD1 ASN A  25     -12.537 -42.827 -19.822  1.00 25.21           O  
ATOM    203  ND2 ASN A  25     -13.063 -44.907 -19.155  1.00 24.09           N  
ATOM    204  N   PRO A  26     -12.518 -39.802 -18.689  1.00 23.85           N  
ATOM    205  CA  PRO A  26     -12.698 -38.718 -19.657  1.00 25.18           C  
ATOM    206  C   PRO A  26     -13.183 -39.202 -21.023  1.00 26.90           C  
ATOM    207  O   PRO A  26     -13.777 -38.436 -21.776  1.00 27.67           O  
ATOM    208  CB  PRO A  26     -11.307 -38.085 -19.737  1.00 24.13           C  
ATOM    209  CG  PRO A  26     -10.688 -38.420 -18.417  1.00 23.91           C  
ATOM    210  CD  PRO A  26     -11.126 -39.843 -18.208  1.00 23.67           C  
ATOM    211  N   SER A  27     -12.934 -40.469 -21.341  1.00 28.53           N  
ATOM    212  CA  SER A  27     -13.342 -41.010 -22.637  1.00 30.82           C  
ATOM    213  C   SER A  27     -14.850 -41.151 -22.814  1.00 32.25           C  
ATOM    214  O   SER A  27     -15.386 -40.789 -23.860  1.00 34.40           O  
ATOM    215  CB  SER A  27     -12.674 -42.364 -22.882  1.00 30.17           C  
ATOM    216  OG  SER A  27     -11.271 -42.214 -22.996  1.00 30.64           O  
ATOM    217  N   ASP A  28     -15.533 -41.678 -21.804  1.00 32.57           N  
ATOM    218  CA  ASP A  28     -16.980 -41.849 -21.886  1.00 32.86           C  
ATOM    219  C   ASP A  28     -17.725 -40.962 -20.894  1.00 32.36           C  
ATOM    220  O   ASP A  28     -18.953 -41.001 -20.824  1.00 32.46           O  
ATOM    221  CB  ASP A  28     -17.365 -43.313 -21.645  1.00 34.08           C  
ATOM    222  CG  ASP A  28     -16.842 -43.846 -20.327  1.00 35.11           C  
ATOM    223  OD1 ASP A  28     -16.780 -43.068 -19.349  1.00 36.20           O  
ATOM    224  OD2 ASP A  28     -16.507 -45.048 -20.265  1.00 36.20           O  
ATOM    225  N   GLY A  29     -16.974 -40.181 -20.122  1.00 31.26           N  
ATOM    226  CA  GLY A  29     -17.572 -39.282 -19.151  1.00 28.36           C  
ATOM    227  C   GLY A  29     -18.271 -39.928 -17.969  1.00 27.08           C  
ATOM    228  O   GLY A  29     -19.075 -39.279 -17.306  1.00 27.83           O  
ATOM    229  N   THR A  30     -17.964 -41.189 -17.682  1.00 24.81           N  
ATOM    230  CA  THR A  30     -18.603 -41.879 -16.562  1.00 24.81           C  
ATOM    231  C   THR A  30     -17.806 -41.819 -15.258  1.00 24.09           C  
ATOM    232  O   THR A  30     -16.588 -41.662 -15.267  1.00 23.78           O  
ATOM    233  CB  THR A  30     -18.858 -43.365 -16.891  1.00 24.07           C  
ATOM    234  OG1 THR A  30     -17.605 -44.034 -17.084  1.00 23.51           O  
ATOM    235  CG2 THR A  30     -19.700 -43.493 -18.157  1.00 24.65           C  
ATOM    236  N   TRP A  31     -18.515 -41.943 -14.140  1.00 22.76           N  
ATOM    237  CA  TRP A  31     -17.901 -41.935 -12.818  1.00 21.80           C  
ATOM    238  C   TRP A  31     -18.143 -43.280 -12.141  1.00 21.74           C  
ATOM    239  O   TRP A  31     -19.180 -43.906 -12.349  1.00 23.10           O  
ATOM    240  CB  TRP A  31     -18.496 -40.834 -11.942  1.00 19.96           C  
ATOM    241  CG  TRP A  31     -17.979 -39.453 -12.223  1.00 18.82           C  
ATOM    242  CD1 TRP A  31     -18.519 -38.527 -13.070  1.00 17.88           C  
ATOM    243  CD2 TRP A  31     -16.845 -38.825 -11.610  1.00 16.32           C  
ATOM    244  NE1 TRP A  31     -17.794 -37.354 -13.012  1.00 16.90           N  
ATOM    245  CE2 TRP A  31     -16.762 -37.513 -12.125  1.00 16.82           C  
ATOM    246  CE3 TRP A  31     -15.891 -39.246 -10.673  1.00 15.16           C  
ATOM    247  CZ2 TRP A  31     -15.761 -36.616 -11.735  1.00 14.58           C  
ATOM    248  CZ3 TRP A  31     -14.894 -38.352 -10.284  1.00 14.94           C  
ATOM    249  CH2 TRP A  31     -14.839 -37.053 -10.816  1.00 15.95           C  
ATOM    250  N   LEU A  32     -17.186 -43.719 -11.328  1.00 22.45           N  
ATOM    251  CA  LEU A  32     -17.304 -44.987 -10.615  1.00 22.37           C  
ATOM    252  C   LEU A  32     -16.918 -44.791  -9.156  1.00 22.25           C  
ATOM    253  O   LEU A  32     -15.837 -44.290  -8.859  1.00 23.17           O  
ATOM    254  CB  LEU A  32     -16.384 -46.040 -11.250  1.00 23.86           C  
ATOM    255  CG  LEU A  32     -16.269 -47.400 -10.554  1.00 26.09           C  
ATOM    256  CD1 LEU A  32     -17.633 -48.099 -10.544  1.00 27.30           C  
ATOM    257  CD2 LEU A  32     -15.236 -48.255 -11.284  1.00 25.95           C  
ATOM    258  N   ARG A  33     -17.804 -45.173  -8.243  1.00 20.46           N  
ATOM    259  CA  ARG A  33     -17.514 -45.040  -6.820  1.00 20.57           C  
ATOM    260  C   ARG A  33     -16.688 -46.242  -6.365  1.00 20.79           C  
ATOM    261  O   ARG A  33     -17.066 -47.387  -6.602  1.00 21.60           O  
ATOM    262  CB  ARG A  33     -18.819 -44.967  -6.021  1.00 21.37           C  
ATOM    263  CG  ARG A  33     -18.636 -45.015  -4.513  1.00 20.68           C  
ATOM    264  CD  ARG A  33     -18.691 -43.640  -3.869  1.00 19.40           C  
ATOM    265  NE  ARG A  33     -18.409 -43.731  -2.440  1.00 18.20           N  
ATOM    266  CZ  ARG A  33     -19.305 -43.544  -1.477  1.00 17.99           C  
ATOM    267  NH1 ARG A  33     -20.561 -43.241  -1.778  1.00 16.96           N  
ATOM    268  NH2 ARG A  33     -18.946 -43.685  -0.207  1.00 15.92           N  
ATOM    269  N   LEU A  34     -15.560 -45.984  -5.710  1.00 19.17           N  
ATOM    270  CA  LEU A  34     -14.702 -47.066  -5.247  1.00 18.55           C  
ATOM    271  C   LEU A  34     -14.640 -47.152  -3.725  1.00 18.56           C  
ATOM    272  O   LEU A  34     -15.320 -46.409  -3.022  1.00 19.78           O  
ATOM    273  CB  LEU A  34     -13.293 -46.894  -5.822  1.00 17.77           C  
ATOM    274  CG  LEU A  34     -13.209 -46.857  -7.354  1.00 19.11           C  
ATOM    275  CD1 LEU A  34     -11.799 -46.468  -7.790  1.00 18.32           C  
ATOM    276  CD2 LEU A  34     -13.604 -48.217  -7.928  1.00 16.22           C  
ATOM    277  N   ALA A  35     -13.820 -48.067  -3.223  1.00 19.47           N  
ATOM    278  CA  ALA A  35     -13.673 -48.258  -1.785  1.00 20.97           C  
ATOM    279  C   ALA A  35     -13.325 -46.950  -1.081  1.00 21.62           C  
ATOM    280  O   ALA A  35     -12.503 -46.173  -1.570  1.00 22.11           O  
ATOM    281  CB  ALA A  35     -12.602 -49.301  -1.510  1.00 18.90           C  
ATOM    282  N   ASP A  36     -13.948 -46.720   0.073  1.00 22.53           N  
ATOM    283  CA  ASP A  36     -13.759 -45.525   0.903  1.00 22.84           C  
ATOM    284  C   ASP A  36     -12.406 -45.514   1.638  1.00 21.70           C  
ATOM    285  O   ASP A  36     -11.844 -46.548   1.975  1.00 20.91           O  
ATOM    286  CB  ASP A  36     -14.903 -45.464   1.917  1.00 25.21           C  
ATOM    287  CG  ASP A  36     -16.227 -45.349   1.175  1.00 29.48           C  
ATOM    288  OD1 ASP A  36     -16.383 -44.382   0.429  1.00 30.17           O  
ATOM    289  OD2 ASP A  36     -17.076 -46.221   1.343  1.00 31.97           O  
ATOM    290  N   LEU A  37     -11.898 -44.287   1.897  1.00 21.69           N  
ATOM    291  CA  LEU A  37     -10.736 -44.161   2.784  1.00 22.49           C  
ATOM    292  C   LEU A  37     -11.120 -44.679   4.160  1.00 23.32           C  
ATOM    293  O   LEU A  37     -12.263 -44.558   4.578  1.00 22.07           O  
ATOM    294  CB  LEU A  37     -10.410 -42.684   2.949  1.00 22.87           C  
ATOM    295  CG  LEU A  37      -9.819 -41.986   1.708  1.00 22.77           C  
ATOM    296  CD1 LEU A  37      -9.846 -40.462   1.864  1.00 22.25           C  
ATOM    297  CD2 LEU A  37      -8.343 -42.331   1.456  1.00 21.71           C  
ATOM    298  N   GLN A  38     -10.145 -45.299   4.861  1.00 24.13           N  
ATOM    299  CA  GLN A  38     -10.450 -45.807   6.202  1.00 25.54           C  
ATOM    300  C   GLN A  38     -10.751 -44.664   7.175  1.00 24.88           C  
ATOM    301  O   GLN A  38     -11.425 -44.838   8.178  1.00 23.71           O  
ATOM    302  CB  GLN A  38      -9.262 -46.638   6.712  1.00 27.21           C  
ATOM    303  CG  GLN A  38      -9.033 -47.910   5.879  1.00 33.54           C  
ATOM    304  CD  GLN A  38      -7.781 -48.661   6.322  1.00 35.27           C  
ATOM    305  OE1 GLN A  38      -7.352 -49.631   5.712  1.00 37.60           O  
ATOM    306  NE2 GLN A  38      -7.199 -48.189   7.446  1.00 36.53           N  
ATOM    307  N   VAL A  39     -10.216 -43.479   6.868  1.00 23.18           N  
ATOM    308  CA  VAL A  39     -10.395 -42.291   7.706  1.00 23.47           C  
ATOM    309  C   VAL A  39     -10.678 -41.085   6.809  1.00 22.83           C  
ATOM    310  O   VAL A  39      -9.929 -40.819   5.861  1.00 23.21           O  
ATOM    311  CB  VAL A  39      -9.132 -42.014   8.565  1.00 24.30           C  
ATOM    312  CG1 VAL A  39      -9.362 -40.804   9.479  1.00 24.45           C  
ATOM    313  CG2 VAL A  39      -8.804 -43.241   9.398  1.00 25.94           C  
ATOM    314  N   PRO A  40     -11.770 -40.351   7.086  1.00 22.38           N  
ATOM    315  CA  PRO A  40     -12.131 -39.177   6.283  1.00 22.24           C  
ATOM    316  C   PRO A  40     -10.966 -38.192   6.263  1.00 22.19           C  
ATOM    317  O   PRO A  40     -10.221 -38.105   7.240  1.00 22.00           O  
ATOM    318  CB  PRO A  40     -13.357 -38.619   7.009  1.00 22.17           C  
ATOM    319  CG  PRO A  40     -13.974 -39.871   7.648  1.00 20.73           C  
ATOM    320  CD  PRO A  40     -12.756 -40.575   8.168  1.00 22.35           C  
ATOM    321  N   ARG A  41     -10.789 -37.465   5.165  1.00 21.75           N  
ATOM    322  CA  ARG A  41      -9.677 -36.525   5.092  1.00 22.05           C  
ATOM    323  C   ARG A  41      -9.946 -35.421   4.070  1.00 20.36           C  
ATOM    324  O   ARG A  41     -10.366 -35.655   2.939  1.00 21.05           O  
ATOM    325  CB  ARG A  41      -8.388 -37.275   4.717  1.00 25.26           C  
ATOM    326  CG  ARG A  41      -7.995 -38.373   5.713  1.00 28.69           C  
ATOM    327  CD  ARG A  41      -7.078 -39.433   5.069  1.00 30.82           C  
ATOM    328  NE  ARG A  41      -5.736 -38.877   4.811  1.00 30.63           N  
ATOM    329  CZ  ARG A  41      -4.755 -39.725   4.439  1.00 29.87           C  
ATOM    330  NH1 ARG A  41      -4.995 -41.016   4.300  1.00 29.15           N  
ATOM    331  NH2 ARG A  41      -3.530 -39.244   4.201  1.00 30.78           N  
ATOM    332  N   SER A  42      -9.744 -34.178   4.530  1.00 18.42           N  
ATOM    333  CA  SER A  42      -9.702 -33.047   3.616  1.00 16.85           C  
ATOM    334  C   SER A  42      -8.327 -32.366   3.696  1.00 16.09           C  
ATOM    335  O   SER A  42      -7.596 -32.503   4.670  1.00 17.09           O  
ATOM    336  CB  SER A  42     -10.797 -32.072   4.046  1.00 15.91           C  
ATOM    337  OG  SER A  42     -10.592 -31.736   5.422  1.00 15.56           O  
ATOM    338  N   GLY A  43      -7.948 -31.647   2.625  1.00 14.97           N  
ATOM    339  CA  GLY A  43      -6.651 -30.977   2.651  1.00 14.49           C  
ATOM    340  C   GLY A  43      -5.480 -31.951   2.488  1.00 14.85           C  
ATOM    341  O   GLY A  43      -4.346 -31.681   2.867  1.00 12.88           O  
ATOM    342  N   LEU A  44      -5.792 -33.147   1.943  1.00 13.22           N  
ATOM    343  CA  LEU A  44      -4.726 -34.095   1.669  1.00 13.76           C  
ATOM    344  C   LEU A  44      -4.213 -33.935   0.244  1.00 14.41           C  
ATOM    345  O   LEU A  44      -4.694 -33.124  -0.536  1.00 14.77           O  
ATOM    346  CB  LEU A  44      -5.266 -35.516   1.864  1.00 13.45           C  
ATOM    347  CG  LEU A  44      -6.111 -35.994   0.682  1.00 13.84           C  
ATOM    348  CD1 LEU A  44      -6.326 -37.504   0.687  1.00 13.00           C  
ATOM    349  CD2 LEU A  44      -7.504 -35.378   0.656  1.00 13.00           C  
ATOM    350  N   ALA A  45      -3.154 -34.696  -0.061  1.00 14.10           N  
ATOM    351  CA  ALA A  45      -2.656 -34.723  -1.418  1.00 14.37           C  
ATOM    352  C   ALA A  45      -2.721 -36.145  -1.945  1.00 16.16           C  
ATOM    353  O   ALA A  45      -2.714 -37.114  -1.201  1.00 14.59           O  
ATOM    354  CB  ALA A  45      -1.212 -34.241  -1.397  1.00 13.12           C  
ATOM    355  N   GLY A  46      -2.848 -36.260  -3.272  1.00 17.22           N  
ATOM    356  CA  GLY A  46      -2.884 -37.584  -3.856  1.00 16.89           C  
ATOM    357  C   GLY A  46      -1.763 -37.735  -4.868  1.00 17.66           C  
ATOM    358  O   GLY A  46      -1.264 -36.761  -5.416  1.00 18.29           O  
ATOM    359  N   CYS A  47      -1.330 -38.962  -5.113  1.00 16.38           N  
ATOM    360  CA  CYS A  47      -0.280 -39.194  -6.091  1.00 16.76           C  
ATOM    361  C   CYS A  47      -0.251 -40.668  -6.429  1.00 16.17           C  
ATOM    362  O   CYS A  47      -0.814 -41.497  -5.708  1.00 15.30           O  
ATOM    363  CB  CYS A  47       1.087 -38.754  -5.553  1.00 15.06           C  
ATOM    364  SG  CYS A  47       1.757 -39.781  -4.220  1.00 18.54           S  
ATOM    365  N   VAL A  48       0.407 -40.989  -7.533  1.00 16.30           N  
ATOM    366  CA  VAL A  48       0.507 -42.360  -7.979  1.00 16.61           C  
ATOM    367  C   VAL A  48       1.955 -42.779  -8.160  1.00 16.97           C  
ATOM    368  O   VAL A  48       2.771 -42.034  -8.705  1.00 16.69           O  
ATOM    369  CB  VAL A  48      -0.245 -42.566  -9.312  1.00 18.31           C  
ATOM    370  CG1 VAL A  48       0.112 -43.927  -9.912  1.00 19.00           C  
ATOM    371  CG2 VAL A  48      -1.747 -42.485  -9.074  1.00 18.90           C  
ATOM    372  N   VAL A  49       2.264 -43.972  -7.669  1.00 17.30           N  
ATOM    373  CA  VAL A  49       3.591 -44.550  -7.801  1.00 18.39           C  
ATOM    374  C   VAL A  49       3.413 -46.043  -8.043  1.00 19.66           C  
ATOM    375  O   VAL A  49       2.718 -46.726  -7.288  1.00 18.47           O  
ATOM    376  CB  VAL A  49       4.445 -44.361  -6.531  1.00 18.13           C  
ATOM    377  CG1 VAL A  49       5.785 -45.067  -6.707  1.00 16.92           C  
ATOM    378  CG2 VAL A  49       4.665 -42.886  -6.266  1.00 18.03           C  
ATOM    379  N   GLY A  50       4.027 -46.541  -9.109  1.00 20.95           N  
ATOM    380  CA  GLY A  50       3.931 -47.955  -9.423  1.00 20.93           C  
ATOM    381  C   GLY A  50       2.506 -48.460  -9.521  1.00 22.34           C  
ATOM    382  O   GLY A  50       2.182 -49.514  -8.977  1.00 24.03           O  
ATOM    383  N   GLY A  51       1.650 -47.703 -10.201  1.00 22.15           N  
ATOM    384  CA  GLY A  51       0.264 -48.107 -10.367  1.00 21.55           C  
ATOM    385  C   GLY A  51      -0.601 -48.048  -9.122  1.00 21.49           C  
ATOM    386  O   GLY A  51      -1.786 -48.388  -9.169  1.00 21.42           O  
ATOM    387  N   LEU A  52      -0.026 -47.621  -8.004  1.00 20.40           N  
ATOM    388  CA  LEU A  52      -0.790 -47.526  -6.765  1.00 19.19           C  
ATOM    389  C   LEU A  52      -1.090 -46.068  -6.459  1.00 18.56           C  
ATOM    390  O   LEU A  52      -0.268 -45.189  -6.726  1.00 17.91           O  
ATOM    391  CB  LEU A  52      -0.011 -48.141  -5.603  1.00 19.82           C  
ATOM    392  CG  LEU A  52       0.279 -49.643  -5.667  1.00 20.48           C  
ATOM    393  CD1 LEU A  52       1.210 -50.016  -4.526  1.00 21.91           C  
ATOM    394  CD2 LEU A  52      -1.022 -50.437  -5.586  1.00 20.08           C  
ATOM    395  N   LEU A  53      -2.276 -45.814  -5.913  1.00 16.75           N  
ATOM    396  CA  LEU A  53      -2.687 -44.459  -5.552  1.00 16.88           C  
ATOM    397  C   LEU A  53      -2.399 -44.223  -4.069  1.00 16.06           C  
ATOM    398  O   LEU A  53      -2.712 -45.064  -3.235  1.00 17.77           O  
ATOM    399  CB  LEU A  53      -4.185 -44.271  -5.815  1.00 17.42           C  
ATOM    400  CG  LEU A  53      -4.863 -43.040  -5.198  1.00 19.16           C  
ATOM    401  CD1 LEU A  53      -4.343 -41.772  -5.851  1.00 19.72           C  
ATOM    402  CD2 LEU A  53      -6.379 -43.146  -5.387  1.00 20.34           C  
ATOM    403  N   TYR A  54      -1.798 -43.083  -3.742  1.00 15.09           N  
ATOM    404  CA  TYR A  54      -1.504 -42.773  -2.349  1.00 14.93           C  
ATOM    405  C   TYR A  54      -2.252 -41.535  -1.852  1.00 16.04           C  
ATOM    406  O   TYR A  54      -2.369 -40.539  -2.574  1.00 15.45           O  
ATOM    407  CB  TYR A  54       0.003 -42.557  -2.144  1.00 16.06           C  
ATOM    408  CG  TYR A  54       0.854 -43.801  -2.321  1.00 15.98           C  
ATOM    409  CD1 TYR A  54       1.269 -44.215  -3.584  1.00 16.43           C  
ATOM    410  CD2 TYR A  54       1.237 -44.566  -1.217  1.00 16.98           C  
ATOM    411  CE1 TYR A  54       2.048 -45.363  -3.747  1.00 16.96           C  
ATOM    412  CE2 TYR A  54       2.011 -45.716  -1.368  1.00 17.93           C  
ATOM    413  CZ  TYR A  54       2.413 -46.107  -2.635  1.00 17.50           C  
ATOM    414  OH  TYR A  54       3.184 -47.237  -2.785  1.00 18.15           O  
ATOM    415  N   ALA A  55      -2.761 -41.613  -0.620  1.00 14.67           N  
ATOM    416  CA  ALA A  55      -3.469 -40.502   0.019  1.00 14.75           C  
ATOM    417  C   ALA A  55      -2.521 -40.059   1.130  1.00 14.04           C  
ATOM    418  O   ALA A  55      -2.173 -40.851   2.012  1.00 14.27           O  
ATOM    419  CB  ALA A  55      -4.810 -40.971   0.603  1.00 14.02           C  
ATOM    420  N   VAL A  56      -2.114 -38.793   1.088  1.00 13.25           N  
ATOM    421  CA  VAL A  56      -1.139 -38.268   2.037  1.00 12.95           C  
ATOM    422  C   VAL A  56      -1.583 -37.090   2.903  1.00 12.72           C  
ATOM    423  O   VAL A  56      -2.120 -36.108   2.408  1.00 12.59           O  
ATOM    424  CB  VAL A  56       0.132 -37.839   1.273  1.00 12.82           C  
ATOM    425  CG1 VAL A  56       1.301 -37.683   2.237  1.00 12.68           C  
ATOM    426  CG2 VAL A  56       0.440 -38.851   0.186  1.00 11.39           C  
ATOM    427  N   GLY A  57      -1.328 -37.209   4.204  1.00 13.50           N  
ATOM    428  CA  GLY A  57      -1.668 -36.156   5.143  1.00 12.69           C  
ATOM    429  C   GLY A  57      -3.118 -35.710   5.094  1.00 14.05           C  
ATOM    430  O   GLY A  57      -4.027 -36.508   4.868  1.00 14.76           O  
ATOM    431  N   GLY A  58      -3.323 -34.415   5.309  1.00 14.07           N  
ATOM    432  CA  GLY A  58      -4.665 -33.878   5.290  1.00 15.06           C  
ATOM    433  C   GLY A  58      -5.178 -33.706   6.707  1.00 16.97           C  
ATOM    434  O   GLY A  58      -4.387 -33.521   7.647  1.00 15.11           O  
ATOM    435  N   ARG A  59      -6.492 -33.796   6.874  1.00 18.19           N  
ATOM    436  CA  ARG A  59      -7.089 -33.615   8.180  1.00 18.92           C  
ATOM    437  C   ARG A  59      -8.521 -34.108   8.214  1.00 18.02           C  
ATOM    438  O   ARG A  59      -9.225 -34.085   7.200  1.00 16.60           O  
ATOM    439  CB  ARG A  59      -7.030 -32.128   8.534  1.00 21.77           C  
ATOM    440  CG  ARG A  59      -8.039 -31.608   9.551  1.00 27.13           C  
ATOM    441  CD  ARG A  59      -7.754 -30.131   9.844  1.00 29.40           C  
ATOM    442  NE  ARG A  59      -8.864 -29.264   9.464  1.00 33.34           N  
ATOM    443  CZ  ARG A  59      -8.860 -27.942   9.606  1.00 35.47           C  
ATOM    444  NH1 ARG A  59      -7.802 -27.322  10.116  1.00 36.28           N  
ATOM    445  NH2 ARG A  59      -9.926 -27.241   9.251  1.00 34.73           N  
ATOM    446  N   ASN A  60      -8.950 -34.558   9.389  1.00 18.61           N  
ATOM    447  CA  ASN A  60     -10.311 -35.033   9.546  1.00 18.03           C  
ATOM    448  C   ASN A  60     -11.027 -34.067  10.471  1.00 18.29           C  
ATOM    449  O   ASN A  60     -10.771 -34.039  11.685  1.00 17.61           O  
ATOM    450  CB  ASN A  60     -10.344 -36.451  10.142  1.00 18.10           C  
ATOM    451  CG  ASN A  60     -11.766 -36.963  10.356  1.00 18.97           C  
ATOM    452  OD1 ASN A  60     -12.721 -36.413   9.833  1.00 21.45           O  
ATOM    453  ND2 ASN A  60     -11.901 -38.035  11.113  1.00 20.54           N  
ATOM    454  N   ASN A  61     -11.913 -33.255   9.894  1.00 18.50           N  
ATOM    455  CA  ASN A  61     -12.708 -32.331  10.670  1.00 18.97           C  
ATOM    456  C   ASN A  61     -14.196 -32.571  10.468  1.00 18.33           C  
ATOM    457  O   ASN A  61     -14.717 -32.636   9.358  1.00 17.13           O  
ATOM    458  CB  ASN A  61     -12.341 -30.899  10.280  1.00 20.49           C  
ATOM    459  CG  ASN A  61     -13.012 -29.938  11.231  1.00 23.38           C  
ATOM    460  OD1 ASN A  61     -14.229 -29.780  11.240  1.00 22.05           O  
ATOM    461  ND2 ASN A  61     -12.177 -29.251  12.030  1.00 22.01           N  
ATOM    462  N   SER A  62     -14.849 -32.777  11.622  1.00 18.33           N  
ATOM    463  CA  SER A  62     -16.293 -32.894  11.694  1.00 17.43           C  
ATOM    464  C   SER A  62     -16.731 -32.624  13.137  1.00 16.99           C  
ATOM    465  O   SER A  62     -15.924 -32.354  14.024  1.00 18.15           O  
ATOM    466  CB  SER A  62     -16.689 -34.318  11.284  1.00 15.32           C  
ATOM    467  OG  SER A  62     -16.328 -35.236  12.314  1.00 15.10           O  
ATOM    468  N   PRO A  63     -18.053 -32.630  13.358  1.00 19.48           N  
ATOM    469  CA  PRO A  63     -18.604 -32.485  14.703  1.00 18.38           C  
ATOM    470  C   PRO A  63     -17.949 -33.446  15.695  1.00 20.15           C  
ATOM    471  O   PRO A  63     -18.043 -33.288  16.908  1.00 19.97           O  
ATOM    472  CB  PRO A  63     -20.102 -32.741  14.628  1.00 19.28           C  
ATOM    473  CG  PRO A  63     -20.523 -32.456  13.195  1.00 18.05           C  
ATOM    474  CD  PRO A  63     -19.153 -32.708  12.407  1.00 15.83           C  
ATOM    475  N   ASP A  64     -17.298 -34.489  15.144  1.00 20.14           N  
ATOM    476  CA  ASP A  64     -16.607 -35.411  16.039  1.00 22.62           C  
ATOM    477  C   ASP A  64     -15.160 -34.977  16.297  1.00 21.54           C  
ATOM    478  O   ASP A  64     -14.391 -35.654  16.966  1.00 19.91           O  
ATOM    479  CB  ASP A  64     -16.627 -36.800  15.400  1.00 26.64           C  
ATOM    480  CG  ASP A  64     -16.527 -37.857  16.491  1.00 31.01           C  
ATOM    481  OD1 ASP A  64     -16.924 -37.557  17.617  1.00 33.09           O  
ATOM    482  OD2 ASP A  64     -16.064 -38.959  16.206  1.00 35.93           O  
ATOM    483  N   GLY A  65     -14.797 -33.811  15.727  1.00 19.09           N  
ATOM    484  CA  GLY A  65     -13.536 -33.204  16.120  1.00 20.80           C  
ATOM    485  C   GLY A  65     -12.649 -32.825  14.935  1.00 20.91           C  
ATOM    486  O   GLY A  65     -12.991 -32.978  13.767  1.00 21.53           O  
ATOM    487  N   ASN A  66     -11.480 -32.265  15.293  1.00 21.22           N  
ATOM    488  CA  ASN A  66     -10.506 -31.850  14.295  1.00 24.09           C  
ATOM    489  C   ASN A  66      -9.132 -32.431  14.603  1.00 24.95           C  
ATOM    490  O   ASN A  66      -8.506 -32.140  15.616  1.00 25.98           O  
ATOM    491  CB  ASN A  66     -10.437 -30.325  14.285  1.00 24.30           C  
ATOM    492  CG  ASN A  66      -9.347 -29.887  13.342  1.00 27.52           C  
ATOM    493  OD1 ASN A  66      -9.595 -29.433  12.229  1.00 29.10           O  
ATOM    494  ND2 ASN A  66      -8.097 -30.057  13.805  1.00 28.19           N  
ATOM    495  N   THR A  67      -8.686 -33.318  13.701  1.00 24.73           N  
ATOM    496  CA  THR A  67      -7.404 -33.966  13.912  1.00 24.96           C  
ATOM    497  C   THR A  67      -6.562 -33.968  12.636  1.00 23.05           C  
ATOM    498  O   THR A  67      -6.941 -34.497  11.600  1.00 23.08           O  
ATOM    499  CB  THR A  67      -7.679 -35.400  14.363  1.00 26.50           C  
ATOM    500  OG1 THR A  67      -8.362 -35.364  15.615  1.00 30.56           O  
ATOM    501  CG2 THR A  67      -6.360 -36.149  14.550  1.00 26.92           C  
ATOM    502  N   ASP A  68      -5.400 -33.297  12.720  1.00 21.73           N  
ATOM    503  CA  ASP A  68      -4.507 -33.273  11.565  1.00 19.94           C  
ATOM    504  C   ASP A  68      -3.920 -34.659  11.316  1.00 18.74           C  
ATOM    505  O   ASP A  68      -3.740 -35.463  12.220  1.00 19.33           O  
ATOM    506  CB  ASP A  68      -3.385 -32.274  11.845  1.00 20.18           C  
ATOM    507  CG  ASP A  68      -3.957 -30.864  11.870  1.00 21.28           C  
ATOM    508  OD1 ASP A  68      -4.894 -30.612  11.110  1.00 21.94           O  
ATOM    509  OD2 ASP A  68      -3.466 -30.035  12.633  1.00 22.57           O  
ATOM    510  N   SER A  69      -3.651 -34.963  10.029  1.00 17.84           N  
ATOM    511  CA  SER A  69      -3.249 -36.334   9.728  1.00 16.87           C  
ATOM    512  C   SER A  69      -1.802 -36.452   9.253  1.00 16.47           C  
ATOM    513  O   SER A  69      -1.347 -35.713   8.388  1.00 15.05           O  
ATOM    514  CB  SER A  69      -4.202 -36.912   8.682  1.00 16.65           C  
ATOM    515  OG  SER A  69      -3.712 -38.192   8.270  1.00 18.99           O  
ATOM    516  N   SER A  70      -1.081 -37.397   9.890  1.00 16.32           N  
ATOM    517  CA  SER A  70       0.244 -37.762   9.411  1.00 15.50           C  
ATOM    518  C   SER A  70       0.211 -39.077   8.611  1.00 15.14           C  
ATOM    519  O   SER A  70       1.233 -39.671   8.294  1.00 16.24           O  
ATOM    520  CB  SER A  70       1.161 -37.934  10.627  1.00 15.07           C  
ATOM    521  OG  SER A  70       0.775 -39.108  11.344  1.00 16.31           O  
ATOM    522  N   ALA A  71      -1.021 -39.544   8.310  1.00 14.83           N  
ATOM    523  CA  ALA A  71      -1.181 -40.871   7.703  1.00 15.84           C  
ATOM    524  C   ALA A  71      -0.848 -40.895   6.204  1.00 16.20           C  
ATOM    525  O   ALA A  71      -0.870 -39.881   5.519  1.00 15.69           O  
ATOM    526  CB  ALA A  71      -2.628 -41.316   7.920  1.00 14.20           C  
ATOM    527  N   LEU A  72      -0.542 -42.112   5.768  1.00 17.44           N  
ATOM    528  CA  LEU A  72      -0.231 -42.416   4.380  1.00 18.16           C  
ATOM    529  C   LEU A  72      -0.938 -43.725   4.096  1.00 19.21           C  
ATOM    530  O   LEU A  72      -0.712 -44.721   4.782  1.00 19.12           O  
ATOM    531  CB  LEU A  72       1.271 -42.607   4.161  1.00 18.39           C  
ATOM    532  CG  LEU A  72       1.627 -43.018   2.723  1.00 17.65           C  
ATOM    533  CD1 LEU A  72       1.272 -41.883   1.775  1.00 17.49           C  
ATOM    534  CD2 LEU A  72       3.109 -43.352   2.613  1.00 18.09           C  
ATOM    535  N   ASP A  73      -1.800 -43.727   3.090  1.00 19.85           N  
ATOM    536  CA  ASP A  73      -2.535 -44.931   2.743  1.00 19.98           C  
ATOM    537  C   ASP A  73      -2.428 -45.201   1.253  1.00 20.25           C  
ATOM    538  O   ASP A  73      -2.472 -44.275   0.439  1.00 19.06           O  
ATOM    539  CB  ASP A  73      -3.996 -44.779   3.161  1.00 21.83           C  
ATOM    540  CG  ASP A  73      -4.150 -44.630   4.665  1.00 23.52           C  
ATOM    541  OD1 ASP A  73      -3.956 -45.627   5.388  1.00 25.03           O  
ATOM    542  OD2 ASP A  73      -4.450 -43.512   5.129  1.00 26.70           O  
ATOM    543  N   CYS A  74      -2.363 -46.485   0.903  1.00 21.74           N  
ATOM    544  CA  CYS A  74      -2.094 -46.939  -0.460  1.00 23.57           C  
ATOM    545  C   CYS A  74      -3.239 -47.764  -1.074  1.00 22.40           C  
ATOM    546  O   CYS A  74      -3.502 -48.876  -0.625  1.00 25.28           O  
ATOM    547  CB  CYS A  74      -0.835 -47.805  -0.448  1.00 24.50           C  
ATOM    548  SG  CYS A  74      -0.560 -48.555  -1.966  1.00 33.46           S  
ATOM    549  N   TYR A  75      -3.877 -47.247  -2.124  1.00 21.34           N  
ATOM    550  CA  TYR A  75      -5.047 -47.875  -2.711  1.00 19.21           C  
ATOM    551  C   TYR A  75      -4.624 -48.635  -3.958  1.00 19.64           C  
ATOM    552  O   TYR A  75      -3.959 -48.078  -4.829  1.00 19.21           O  
ATOM    553  CB  TYR A  75      -6.073 -46.813  -3.092  1.00 18.36           C  
ATOM    554  CG  TYR A  75      -7.225 -47.357  -3.898  1.00 17.56           C  
ATOM    555  CD1 TYR A  75      -8.284 -48.028  -3.279  1.00 17.04           C  
ATOM    556  CD2 TYR A  75      -7.238 -47.240  -5.289  1.00 16.34           C  
ATOM    557  CE1 TYR A  75      -9.326 -48.568  -4.029  1.00 15.85           C  
ATOM    558  CE2 TYR A  75      -8.272 -47.777  -6.045  1.00 16.73           C  
ATOM    559  CZ  TYR A  75      -9.313 -48.440  -5.409  1.00 17.38           C  
ATOM    560  OH  TYR A  75     -10.336 -48.979  -6.158  1.00 18.12           O  
ATOM    561  N   ASN A  76      -5.010 -49.904  -4.045  1.00 20.08           N  
ATOM    562  CA  ASN A  76      -4.669 -50.712  -5.211  1.00 20.17           C  
ATOM    563  C   ASN A  76      -5.894 -50.827  -6.112  1.00 19.72           C  
ATOM    564  O   ASN A  76      -6.874 -51.495  -5.767  1.00 21.05           O  
ATOM    565  CB  ASN A  76      -4.215 -52.113  -4.795  1.00 21.31           C  
ATOM    566  CG  ASN A  76      -3.580 -52.883  -5.943  1.00 23.04           C  
ATOM    567  OD1 ASN A  76      -3.909 -52.661  -7.110  1.00 22.40           O  
ATOM    568  ND2 ASN A  76      -2.674 -53.800  -5.616  1.00 22.77           N  
ATOM    569  N   PRO A  77      -5.855 -50.171  -7.282  1.00 18.58           N  
ATOM    570  CA  PRO A  77      -6.957 -50.185  -8.250  1.00 19.00           C  
ATOM    571  C   PRO A  77      -7.366 -51.594  -8.674  1.00 19.44           C  
ATOM    572  O   PRO A  77      -8.529 -51.837  -9.008  1.00 19.62           O  
ATOM    573  CB  PRO A  77      -6.399 -49.375  -9.421  1.00 18.47           C  
ATOM    574  CG  PRO A  77      -5.464 -48.417  -8.753  1.00 18.36           C  
ATOM    575  CD  PRO A  77      -4.758 -49.304  -7.752  1.00 19.45           C  
ATOM    576  N   MET A  78      -6.407 -52.515  -8.653  1.00 20.07           N  
ATOM    577  CA  MET A  78      -6.650 -53.902  -9.043  1.00 20.85           C  
ATOM    578  C   MET A  78      -7.436 -54.702  -8.008  1.00 20.91           C  
ATOM    579  O   MET A  78      -8.201 -55.599  -8.366  1.00 20.19           O  
ATOM    580  CB  MET A  78      -5.321 -54.611  -9.327  1.00 21.97           C  
ATOM    581  CG  MET A  78      -4.678 -54.231 -10.650  1.00 21.76           C  
ATOM    582  SD  MET A  78      -5.736 -54.605 -12.070  1.00 25.51           S  
ATOM    583  CE  MET A  78      -5.514 -56.396 -12.205  1.00 23.91           C  
ATOM    584  N   THR A  79      -7.251 -54.379  -6.731  1.00 19.05           N  
ATOM    585  CA  THR A  79      -7.948 -55.083  -5.659  1.00 19.37           C  
ATOM    586  C   THR A  79      -9.055 -54.230  -5.039  1.00 19.97           C  
ATOM    587  O   THR A  79      -9.889 -54.736  -4.288  1.00 20.33           O  
ATOM    588  CB  THR A  79      -6.976 -55.477  -4.532  1.00 19.22           C  
ATOM    589  OG1 THR A  79      -6.514 -54.294  -3.867  1.00 20.44           O  
ATOM    590  CG2 THR A  79      -5.775 -56.226  -5.100  1.00 20.76           C  
ATOM    591  N   ASN A  80      -9.058 -52.939  -5.363  1.00 20.79           N  
ATOM    592  CA  ASN A  80     -10.038 -51.997  -4.829  1.00 21.63           C  
ATOM    593  C   ASN A  80      -9.974 -52.004  -3.305  1.00 22.08           C  
ATOM    594  O   ASN A  80     -10.998 -51.963  -2.621  1.00 22.50           O  
ATOM    595  CB  ASN A  80     -11.451 -52.353  -5.302  1.00 20.34           C  
ATOM    596  CG  ASN A  80     -12.491 -51.330  -4.866  1.00 23.74           C  
ATOM    597  OD1 ASN A  80     -12.272 -50.120  -4.969  1.00 20.71           O  
ATOM    598  ND2 ASN A  80     -13.637 -51.812  -4.392  1.00 23.39           N  
ATOM    599  N   GLN A  81      -8.755 -52.056  -2.780  1.00 21.71           N  
ATOM    600  CA  GLN A  81      -8.542 -52.064  -1.341  1.00 23.27           C  
ATOM    601  C   GLN A  81      -7.502 -51.042  -0.888  1.00 22.94           C  
ATOM    602  O   GLN A  81      -6.528 -50.774  -1.595  1.00 21.77           O  
ATOM    603  CB  GLN A  81      -8.114 -53.460  -0.885  1.00 23.90           C  
ATOM    604  CG  GLN A  81      -9.235 -54.481  -0.911  1.00 28.08           C  
ATOM    605  CD  GLN A  81      -8.749 -55.891  -0.646  1.00 31.67           C  
ATOM    606  OE1 GLN A  81      -9.550 -56.802  -0.440  1.00 35.72           O  
ATOM    607  NE2 GLN A  81      -7.434 -56.082  -0.660  1.00 32.59           N  
ATOM    608  N   TRP A  82      -7.726 -50.473   0.293  1.00 21.78           N  
ATOM    609  CA  TRP A  82      -6.803 -49.505   0.875  1.00 20.53           C  
ATOM    610  C   TRP A  82      -5.946 -50.235   1.895  1.00 21.19           C  
ATOM    611  O   TRP A  82      -6.421 -51.147   2.566  1.00 21.65           O  
ATOM    612  CB  TRP A  82      -7.554 -48.383   1.595  1.00 17.96           C  
ATOM    613  CG  TRP A  82      -8.153 -47.338   0.709  1.00 15.94           C  
ATOM    614  CD1 TRP A  82      -9.440 -47.283   0.255  1.00 15.13           C  
ATOM    615  CD2 TRP A  82      -7.491 -46.180   0.183  1.00 14.57           C  
ATOM    616  NE1 TRP A  82      -9.622 -46.157  -0.518  1.00 15.74           N  
ATOM    617  CE2 TRP A  82      -8.441 -45.465  -0.580  1.00 13.41           C  
ATOM    618  CE3 TRP A  82      -6.186 -45.678   0.284  1.00 12.11           C  
ATOM    619  CZ2 TRP A  82      -8.127 -44.271  -1.243  1.00 15.58           C  
ATOM    620  CZ3 TRP A  82      -5.871 -44.490  -0.375  1.00 13.12           C  
ATOM    621  CH2 TRP A  82      -6.840 -43.800  -1.128  1.00 12.84           C  
ATOM    622  N   SER A  83      -4.684 -49.833   2.014  1.00 21.32           N  
ATOM    623  CA  SER A  83      -3.779 -50.446   2.977  1.00 21.76           C  
ATOM    624  C   SER A  83      -3.006 -49.349   3.692  1.00 21.53           C  
ATOM    625  O   SER A  83      -2.498 -48.422   3.060  1.00 21.53           O  
ATOM    626  CB  SER A  83      -2.790 -51.381   2.275  1.00 23.01           C  
ATOM    627  OG  SER A  83      -3.463 -52.408   1.571  1.00 26.98           O  
ATOM    628  N   PRO A  84      -2.925 -49.425   5.026  1.00 21.47           N  
ATOM    629  CA  PRO A  84      -2.195 -48.427   5.781  1.00 20.60           C  
ATOM    630  C   PRO A  84      -0.691 -48.566   5.529  1.00 19.21           C  
ATOM    631  O   PRO A  84      -0.132 -49.649   5.449  1.00 19.77           O  
ATOM    632  CB  PRO A  84      -2.571 -48.613   7.256  1.00 20.67           C  
ATOM    633  CG  PRO A  84      -3.894 -49.353   7.265  1.00 23.14           C  
ATOM    634  CD  PRO A  84      -3.703 -50.222   5.952  1.00 21.13           C  
ATOM    635  N   CYS A  85      -0.035 -47.403   5.298  1.00 18.01           N  
ATOM    636  CA  CYS A  85       1.422 -47.403   5.187  1.00 17.05           C  
ATOM    637  C   CYS A  85       2.050 -46.688   6.381  1.00 17.22           C  
ATOM    638  O   CYS A  85       1.368 -46.194   7.268  1.00 17.16           O  
ATOM    639  CB  CYS A  85       1.804 -46.654   3.907  1.00 16.56           C  
ATOM    640  SG  CYS A  85       1.249 -47.483   2.403  1.00 20.26           S  
ATOM    641  N   ALA A  86       3.397 -46.662   6.415  1.00 15.34           N  
ATOM    642  CA  ALA A  86       4.049 -45.958   7.506  1.00 15.90           C  
ATOM    643  C   ALA A  86       3.647 -44.482   7.532  1.00 17.49           C  
ATOM    644  O   ALA A  86       3.494 -43.840   6.506  1.00 17.38           O  
ATOM    645  CB  ALA A  86       5.559 -46.076   7.315  1.00 14.67           C  
ATOM    646  N   PRO A  87       3.443 -43.916   8.732  1.00 17.57           N  
ATOM    647  CA  PRO A  87       3.022 -42.516   8.871  1.00 16.81           C  
ATOM    648  C   PRO A  87       4.209 -41.560   8.763  1.00 17.87           C  
ATOM    649  O   PRO A  87       5.361 -41.935   8.933  1.00 18.37           O  
ATOM    650  CB  PRO A  87       2.402 -42.368  10.253  1.00 16.39           C  
ATOM    651  CG  PRO A  87       3.100 -43.394  11.135  1.00 18.20           C  
ATOM    652  CD  PRO A  87       3.423 -44.535  10.058  1.00 17.95           C  
ATOM    653  N   MET A  88       3.897 -40.287   8.425  1.00 15.41           N  
ATOM    654  CA  MET A  88       4.944 -39.269   8.394  1.00 15.48           C  
ATOM    655  C   MET A  88       5.390 -38.883   9.807  1.00 16.53           C  
ATOM    656  O   MET A  88       4.762 -39.207  10.808  1.00 16.60           O  
ATOM    657  CB  MET A  88       4.394 -38.034   7.673  1.00 15.71           C  
ATOM    658  CG  MET A  88       3.983 -38.316   6.225  1.00 17.18           C  
ATOM    659  SD  MET A  88       3.385 -36.837   5.391  1.00 16.57           S  
ATOM    660  CE  MET A  88       1.814 -36.682   6.256  1.00 17.96           C  
ATOM    661  N   SER A  89       6.541 -38.187   9.878  1.00 16.33           N  
ATOM    662  CA  SER A  89       7.059 -37.769  11.176  1.00 15.70           C  
ATOM    663  C   SER A  89       6.124 -36.772  11.872  1.00 16.99           C  
ATOM    664  O   SER A  89       6.191 -36.550  13.074  1.00 17.06           O  
ATOM    665  CB  SER A  89       8.430 -37.124  10.960  1.00 14.56           C  
ATOM    666  OG  SER A  89       8.265 -35.900  10.244  1.00 14.32           O  
ATOM    667  N   VAL A  90       5.260 -36.123  11.067  1.00 17.52           N  
ATOM    668  CA  VAL A  90       4.321 -35.160  11.639  1.00 18.49           C  
ATOM    669  C   VAL A  90       3.027 -35.108  10.838  1.00 17.41           C  
ATOM    670  O   VAL A  90       2.968 -35.457   9.664  1.00 19.91           O  
ATOM    671  CB  VAL A  90       4.972 -33.775  11.602  1.00 18.97           C  
ATOM    672  CG1 VAL A  90       6.184 -33.728  12.528  1.00 21.49           C  
ATOM    673  CG2 VAL A  90       5.403 -33.444  10.184  1.00 19.44           C  
ATOM    674  N   PRO A  91       1.948 -34.685  11.512  1.00 18.63           N  
ATOM    675  CA  PRO A  91       0.708 -34.401  10.823  1.00 17.57           C  
ATOM    676  C   PRO A  91       0.940 -33.257   9.835  1.00 17.01           C  
ATOM    677  O   PRO A  91       1.675 -32.315  10.096  1.00 15.32           O  
ATOM    678  CB  PRO A  91      -0.330 -33.995  11.873  1.00 17.65           C  
ATOM    679  CG  PRO A  91       0.238 -34.332  13.250  1.00 19.72           C  
ATOM    680  CD  PRO A  91       1.807 -34.416  12.934  1.00 17.82           C  
ATOM    681  N   ARG A  92       0.337 -33.393   8.640  1.00 15.77           N  
ATOM    682  CA  ARG A  92       0.530 -32.369   7.620  1.00 15.33           C  
ATOM    683  C   ARG A  92      -0.785 -32.026   6.921  1.00 16.81           C  
ATOM    684  O   ARG A  92      -1.200 -32.669   5.966  1.00 16.47           O  
ATOM    685  CB  ARG A  92       1.539 -32.890   6.594  1.00 14.86           C  
ATOM    686  CG  ARG A  92       2.973 -32.882   7.127  1.00 12.28           C  
ATOM    687  CD  ARG A  92       3.994 -33.228   6.037  1.00 13.30           C  
ATOM    688  NE  ARG A  92       5.278 -33.612   6.632  1.00 12.87           N  
ATOM    689  CZ  ARG A  92       6.219 -32.656   6.740  1.00 15.08           C  
ATOM    690  NH1 ARG A  92       5.962 -31.424   6.337  1.00 14.06           N  
ATOM    691  NH2 ARG A  92       7.422 -32.965   7.231  1.00 15.40           N  
ATOM    692  N   ASN A  93      -1.503 -31.008   7.390  1.00 15.52           N  
ATOM    693  CA  ASN A  93      -2.771 -30.616   6.785  1.00 15.34           C  
ATOM    694  C   ASN A  93      -2.491 -29.566   5.717  1.00 15.46           C  
ATOM    695  O   ASN A  93      -1.612 -28.720   5.889  1.00 13.63           O  
ATOM    696  CB  ASN A  93      -3.713 -30.032   7.838  1.00 16.25           C  
ATOM    697  CG  ASN A  93      -5.008 -29.538   7.233  1.00 16.31           C  
ATOM    698  OD1 ASN A  93      -5.678 -30.265   6.504  1.00 18.42           O  
ATOM    699  ND2 ASN A  93      -5.368 -28.294   7.531  1.00 17.76           N  
ATOM    700  N   ARG A  94      -3.252 -29.625   4.623  1.00 14.90           N  
ATOM    701  CA  ARG A  94      -3.079 -28.701   3.506  1.00 15.51           C  
ATOM    702  C   ARG A  94      -1.637 -28.817   3.045  1.00 15.37           C  
ATOM    703  O   ARG A  94      -0.870 -27.849   2.931  1.00 13.75           O  
ATOM    704  CB  ARG A  94      -3.494 -27.288   3.924  1.00 18.17           C  
ATOM    705  CG  ARG A  94      -4.997 -27.283   4.210  1.00 20.89           C  
ATOM    706  CD  ARG A  94      -5.626 -25.964   4.569  1.00 23.72           C  
ATOM    707  NE  ARG A  94      -6.996 -26.218   5.019  1.00 27.84           N  
ATOM    708  CZ  ARG A  94      -7.934 -25.294   5.200  1.00 29.03           C  
ATOM    709  NH1 ARG A  94      -7.674 -24.018   4.990  1.00 27.97           N  
ATOM    710  NH2 ARG A  94      -9.139 -25.655   5.607  1.00 29.90           N  
ATOM    711  N   ILE A  95      -1.312 -30.077   2.780  1.00 14.53           N  
ATOM    712  CA  ILE A  95      -0.004 -30.537   2.352  1.00 14.85           C  
ATOM    713  C   ILE A  95       0.163 -30.419   0.833  1.00 15.27           C  
ATOM    714  O   ILE A  95      -0.789 -30.298   0.071  1.00 14.38           O  
ATOM    715  CB  ILE A  95       0.174 -31.993   2.799  1.00 15.30           C  
ATOM    716  CG1 ILE A  95       1.584 -32.488   2.469  1.00 14.14           C  
ATOM    717  CG2 ILE A  95      -0.824 -32.897   2.056  1.00 15.24           C  
ATOM    718  CD1 ILE A  95       1.807 -33.943   2.888  1.00 15.36           C  
ATOM    719  N   GLY A  96       1.433 -30.389   0.415  1.00 15.52           N  
ATOM    720  CA  GLY A  96       1.730 -30.518  -1.004  1.00 15.06           C  
ATOM    721  C   GLY A  96       2.565 -31.779  -1.235  1.00 14.83           C  
ATOM    722  O   GLY A  96       3.371 -32.174  -0.406  1.00 15.21           O  
ATOM    723  N   VAL A  97       2.318 -32.450  -2.377  1.00 14.85           N  
ATOM    724  CA  VAL A  97       3.035 -33.701  -2.632  1.00 15.24           C  
ATOM    725  C   VAL A  97       3.576 -33.779  -4.059  1.00 14.33           C  
ATOM    726  O   VAL A  97       2.975 -33.301  -5.011  1.00 15.36           O  
ATOM    727  CB  VAL A  97       2.097 -34.876  -2.379  1.00 16.83           C  
ATOM    728  CG1 VAL A  97       2.761 -36.165  -2.867  1.00 18.36           C  
ATOM    729  CG2 VAL A  97       1.772 -34.993  -0.898  1.00 19.11           C  
ATOM    730  N   GLY A  98       4.734 -34.423  -4.195  1.00 14.90           N  
ATOM    731  CA  GLY A  98       5.352 -34.586  -5.500  1.00 13.78           C  
ATOM    732  C   GLY A  98       6.106 -35.906  -5.536  1.00 13.91           C  
ATOM    733  O   GLY A  98       6.555 -36.380  -4.493  1.00 13.65           O  
ATOM    734  N   VAL A  99       6.251 -36.497  -6.722  1.00 14.58           N  
ATOM    735  CA  VAL A  99       6.952 -37.779  -6.857  1.00 14.58           C  
ATOM    736  C   VAL A  99       8.220 -37.662  -7.697  1.00 14.60           C  
ATOM    737  O   VAL A  99       8.220 -37.040  -8.758  1.00 14.92           O  
ATOM    738  CB  VAL A  99       6.040 -38.858  -7.511  1.00 15.13           C  
ATOM    739  CG1 VAL A  99       6.816 -40.149  -7.719  1.00 14.44           C  
ATOM    740  CG2 VAL A  99       4.821 -39.109  -6.646  1.00 14.52           C  
ATOM    741  N   ILE A 100       9.300 -38.257  -7.197  1.00 15.18           N  
ATOM    742  CA  ILE A 100      10.583 -38.260  -7.896  1.00 15.66           C  
ATOM    743  C   ILE A 100      11.183 -39.646  -7.718  1.00 15.52           C  
ATOM    744  O   ILE A 100      11.271 -40.145  -6.590  1.00 14.60           O  
ATOM    745  CB  ILE A 100      11.586 -37.254  -7.291  1.00 15.55           C  
ATOM    746  CG1 ILE A 100      10.965 -35.860  -7.209  1.00 16.21           C  
ATOM    747  CG2 ILE A 100      12.830 -37.190  -8.154  1.00 15.78           C  
ATOM    748  CD1 ILE A 100      11.860 -34.827  -6.552  1.00 14.98           C  
ATOM    749  N   ASP A 101      11.608 -40.267  -8.813  1.00 16.07           N  
ATOM    750  CA  ASP A 101      12.197 -41.604  -8.731  1.00 16.64           C  
ATOM    751  C   ASP A 101      11.358 -42.567  -7.898  1.00 17.40           C  
ATOM    752  O   ASP A 101      11.904 -43.348  -7.112  1.00 18.91           O  
ATOM    753  CB  ASP A 101      13.596 -41.543  -8.113  1.00 16.77           C  
ATOM    754  CG  ASP A 101      14.540 -40.668  -8.895  1.00 17.88           C  
ATOM    755  OD1 ASP A 101      14.252 -40.387 -10.077  1.00 19.63           O  
ATOM    756  OD2 ASP A 101      15.579 -40.267  -8.332  1.00 19.26           O  
ATOM    757  N   GLY A 102      10.040 -42.514  -8.050  1.00 17.29           N  
ATOM    758  CA  GLY A 102       9.218 -43.473  -7.311  1.00 17.59           C  
ATOM    759  C   GLY A 102       9.123 -43.168  -5.804  1.00 18.41           C  
ATOM    760  O   GLY A 102       8.581 -43.936  -5.021  1.00 18.75           O  
ATOM    761  N   HIS A 103       9.703 -42.025  -5.392  1.00 17.48           N  
ATOM    762  CA  HIS A 103       9.629 -41.634  -3.986  1.00 18.85           C  
ATOM    763  C   HIS A 103       8.629 -40.494  -3.756  1.00 18.48           C  
ATOM    764  O   HIS A 103       8.551 -39.539  -4.517  1.00 17.70           O  
ATOM    765  CB  HIS A 103      11.026 -41.199  -3.539  1.00 21.43           C  
ATOM    766  CG  HIS A 103      11.980 -42.358  -3.671  1.00 25.97           C  
ATOM    767  ND1 HIS A 103      13.322 -42.207  -3.798  1.00 28.62           N  
ATOM    768  CD2 HIS A 103      11.683 -43.725  -3.685  1.00 27.71           C  
ATOM    769  CE1 HIS A 103      13.821 -43.456  -3.884  1.00 28.84           C  
ATOM    770  NE2 HIS A 103      12.863 -44.384  -3.819  1.00 28.73           N  
ATOM    771  N   ILE A 104       7.836 -40.600  -2.665  1.00 17.84           N  
ATOM    772  CA  ILE A 104       6.814 -39.579  -2.409  1.00 17.14           C  
ATOM    773  C   ILE A 104       7.319 -38.456  -1.497  1.00 17.36           C  
ATOM    774  O   ILE A 104       7.775 -38.680  -0.384  1.00 18.33           O  
ATOM    775  CB  ILE A 104       5.599 -40.250  -1.763  1.00 17.78           C  
ATOM    776  CG1 ILE A 104       4.916 -41.201  -2.749  1.00 16.96           C  
ATOM    777  CG2 ILE A 104       4.571 -39.174  -1.366  1.00 15.79           C  
ATOM    778  CD1 ILE A 104       3.792 -42.005  -2.092  1.00 19.49           C  
ATOM    779  N   TYR A 105       7.306 -37.212  -1.963  1.00 16.71           N  
ATOM    780  CA  TYR A 105       7.789 -36.114  -1.146  1.00 15.47           C  
ATOM    781  C   TYR A 105       6.608 -35.370  -0.533  1.00 16.17           C  
ATOM    782  O   TYR A 105       5.727 -34.889  -1.245  1.00 15.43           O  
ATOM    783  CB  TYR A 105       8.630 -35.153  -1.981  1.00 16.76           C  
ATOM    784  CG  TYR A 105      10.005 -35.681  -2.319  1.00 16.84           C  
ATOM    785  CD1 TYR A 105      10.190 -36.603  -3.350  1.00 17.37           C  
ATOM    786  CD2 TYR A 105      11.123 -35.271  -1.593  1.00 14.14           C  
ATOM    787  CE1 TYR A 105      11.456 -37.104  -3.650  1.00 15.10           C  
ATOM    788  CE2 TYR A 105      12.394 -35.765  -1.886  1.00 16.60           C  
ATOM    789  CZ  TYR A 105      12.551 -36.677  -2.913  1.00 15.54           C  
ATOM    790  OH  TYR A 105      13.804 -37.152  -3.204  1.00 14.44           O  
ATOM    791  N   ALA A 106       6.582 -35.301   0.795  1.00 16.00           N  
ATOM    792  CA  ALA A 106       5.517 -34.605   1.502  1.00 14.55           C  
ATOM    793  C   ALA A 106       6.079 -33.229   1.845  1.00 14.57           C  
ATOM    794  O   ALA A 106       7.056 -33.124   2.585  1.00 14.73           O  
ATOM    795  CB  ALA A 106       5.142 -35.367   2.771  1.00 14.00           C  
ATOM    796  N   VAL A 107       5.450 -32.183   1.314  1.00 13.40           N  
ATOM    797  CA  VAL A 107       5.919 -30.814   1.507  1.00 13.25           C  
ATOM    798  C   VAL A 107       5.025 -29.883   2.335  1.00 13.66           C  
ATOM    799  O   VAL A 107       3.834 -29.743   2.063  1.00 12.97           O  
ATOM    800  CB  VAL A 107       6.143 -30.130   0.137  1.00 12.80           C  
ATOM    801  CG1 VAL A 107       6.725 -28.743   0.338  1.00 13.00           C  
ATOM    802  CG2 VAL A 107       7.050 -30.981  -0.735  1.00 10.95           C  
ATOM    803  N   GLY A 108       5.631 -29.240   3.330  1.00 12.20           N  
ATOM    804  CA  GLY A 108       4.966 -28.253   4.179  1.00 13.85           C  
ATOM    805  C   GLY A 108       3.709 -28.803   4.874  1.00 14.47           C  
ATOM    806  O   GLY A 108       3.695 -29.884   5.453  1.00 13.99           O  
ATOM    807  N   GLY A 109       2.631 -27.991   4.834  1.00 15.06           N  
ATOM    808  CA  GLY A 109       1.416 -28.358   5.560  1.00 15.84           C  
ATOM    809  C   GLY A 109       1.474 -27.861   7.008  1.00 16.68           C  
ATOM    810  O   GLY A 109       2.411 -27.199   7.426  1.00 17.85           O  
ATOM    811  N   SER A 110       0.414 -28.169   7.782  1.00 16.92           N  
ATOM    812  CA  SER A 110       0.394 -27.688   9.164  1.00 18.42           C  
ATOM    813  C   SER A 110      -0.067 -28.769  10.147  1.00 18.79           C  
ATOM    814  O   SER A 110      -0.639 -29.787   9.781  1.00 18.14           O  
ATOM    815  CB  SER A 110      -0.530 -26.475   9.237  1.00 17.22           C  
ATOM    816  OG  SER A 110      -1.850 -26.870   8.866  1.00 19.37           O  
ATOM    817  N   HIS A 111       0.204 -28.479  11.416  1.00 19.04           N  
ATOM    818  CA  HIS A 111      -0.197 -29.311  12.545  1.00 20.12           C  
ATOM    819  C   HIS A 111      -0.498 -28.299  13.648  1.00 20.00           C  
ATOM    820  O   HIS A 111       0.423 -27.734  14.245  1.00 17.89           O  
ATOM    821  CB  HIS A 111       0.938 -30.227  12.999  1.00 21.00           C  
ATOM    822  CG  HIS A 111       0.602 -31.029  14.219  1.00 23.36           C  
ATOM    823  ND1 HIS A 111       1.562 -31.507  15.085  1.00 24.00           N  
ATOM    824  CD2 HIS A 111      -0.590 -31.435  14.717  1.00 24.10           C  
ATOM    825  CE1 HIS A 111       0.976 -32.171  16.064  1.00 24.33           C  
ATOM    826  NE2 HIS A 111      -0.329 -32.143  15.865  1.00 25.27           N  
ATOM    827  N   GLY A 112      -1.781 -28.070  13.912  1.00 21.26           N  
ATOM    828  CA  GLY A 112      -2.137 -27.079  14.902  1.00 22.31           C  
ATOM    829  C   GLY A 112      -1.739 -25.736  14.343  1.00 24.09           C  
ATOM    830  O   GLY A 112      -1.946 -25.464  13.166  1.00 24.43           O  
ATOM    831  N   CYS A 113      -1.139 -24.880  15.186  1.00 24.85           N  
ATOM    832  CA  CYS A 113      -0.722 -23.558  14.698  1.00 27.61           C  
ATOM    833  C   CYS A 113       0.706 -23.601  14.155  1.00 26.58           C  
ATOM    834  O   CYS A 113       1.338 -22.570  13.938  1.00 26.72           O  
ATOM    835  CB  CYS A 113      -0.718 -22.624  15.882  1.00 31.05           C  
ATOM    836  SG  CYS A 113       0.503 -23.204  17.047  1.00 41.01           S  
ATOM    837  N   ILE A 114       1.235 -24.833  14.002  1.00 25.73           N  
ATOM    838  CA  ILE A 114       2.577 -24.998  13.460  1.00 24.78           C  
ATOM    839  C   ILE A 114       2.523 -25.099  11.941  1.00 24.36           C  
ATOM    840  O   ILE A 114       1.826 -25.930  11.373  1.00 24.72           O  
ATOM    841  CB  ILE A 114       3.179 -26.283  14.042  1.00 23.95           C  
ATOM    842  CG1 ILE A 114       3.374 -26.144  15.556  1.00 24.57           C  
ATOM    843  CG2 ILE A 114       4.561 -26.551  13.416  1.00 24.02           C  
ATOM    844  CD1 ILE A 114       4.040 -27.375  16.175  1.00 25.58           C  
ATOM    845  N   HIS A 115       3.259 -24.214  11.270  1.00 23.36           N  
ATOM    846  CA  HIS A 115       3.371 -24.168   9.822  1.00 23.24           C  
ATOM    847  C   HIS A 115       4.709 -24.739   9.361  1.00 21.89           C  
ATOM    848  O   HIS A 115       5.763 -24.142   9.538  1.00 21.40           O  
ATOM    849  CB  HIS A 115       3.246 -22.709   9.380  1.00 24.82           C  
ATOM    850  CG  HIS A 115       1.852 -22.214   9.665  1.00 27.06           C  
ATOM    851  ND1 HIS A 115       1.402 -21.935  10.913  1.00 28.27           N  
ATOM    852  CD2 HIS A 115       0.820 -21.964   8.755  1.00 27.79           C  
ATOM    853  CE1 HIS A 115       0.128 -21.524  10.756  1.00 27.62           C  
ATOM    854  NE2 HIS A 115      -0.247 -21.532   9.475  1.00 27.78           N  
ATOM    855  N   HIS A 116       4.660 -25.964   8.789  1.00 20.34           N  
ATOM    856  CA  HIS A 116       5.868 -26.683   8.395  1.00 18.86           C  
ATOM    857  C   HIS A 116       6.589 -25.993   7.232  1.00 18.31           C  
ATOM    858  O   HIS A 116       6.000 -25.656   6.213  1.00 19.96           O  
ATOM    859  CB  HIS A 116       5.466 -28.102   7.990  1.00 18.74           C  
ATOM    860  CG  HIS A 116       4.847 -28.805   9.170  1.00 18.65           C  
ATOM    861  ND1 HIS A 116       5.404 -28.817  10.407  1.00 19.86           N  
ATOM    862  CD2 HIS A 116       3.653 -29.532   9.215  1.00 17.61           C  
ATOM    863  CE1 HIS A 116       4.562 -29.532  11.178  1.00 18.87           C  
ATOM    864  NE2 HIS A 116       3.505 -29.973  10.491  1.00 19.47           N  
ATOM    865  N   ASN A 117       7.914 -25.760   7.384  1.00 16.18           N  
ATOM    866  CA  ASN A 117       8.763 -25.644   6.203  1.00 15.95           C  
ATOM    867  C   ASN A 117       9.478 -26.977   5.889  1.00 15.27           C  
ATOM    868  O   ASN A 117      10.163 -27.137   4.887  1.00 14.64           O  
ATOM    869  CB  ASN A 117       9.788 -24.541   6.450  1.00 15.41           C  
ATOM    870  CG  ASN A 117      10.666 -24.905   7.617  1.00 18.09           C  
ATOM    871  OD1 ASN A 117      10.480 -25.923   8.285  1.00 19.21           O  
ATOM    872  ND2 ASN A 117      11.662 -24.042   7.857  1.00 21.00           N  
ATOM    873  N   SER A 118       9.310 -27.946   6.811  1.00 13.79           N  
ATOM    874  CA  SER A 118      10.042 -29.205   6.689  1.00 15.34           C  
ATOM    875  C   SER A 118       9.485 -30.094   5.583  1.00 14.00           C  
ATOM    876  O   SER A 118       8.338 -30.003   5.174  1.00 12.38           O  
ATOM    877  CB  SER A 118       9.946 -29.944   8.023  1.00 14.02           C  
ATOM    878  OG  SER A 118       8.609 -30.415   8.204  1.00 20.11           O  
ATOM    879  N   VAL A 119      10.367 -30.963   5.074  1.00 15.05           N  
ATOM    880  CA  VAL A 119       9.943 -31.866   4.027  1.00 14.39           C  
ATOM    881  C   VAL A 119      10.435 -33.272   4.325  1.00 15.53           C  
ATOM    882  O   VAL A 119      11.520 -33.476   4.853  1.00 16.25           O  
ATOM    883  CB  VAL A 119      10.536 -31.361   2.713  1.00 14.39           C  
ATOM    884  CG1 VAL A 119      10.118 -32.273   1.562  1.00 10.35           C  
ATOM    885  CG2 VAL A 119      10.044 -29.951   2.441  1.00 13.80           C  
ATOM    886  N   GLU A 120       9.666 -34.298   3.993  1.00 15.83           N  
ATOM    887  CA  GLU A 120      10.130 -35.655   4.207  1.00 16.51           C  
ATOM    888  C   GLU A 120       9.827 -36.503   2.987  1.00 18.04           C  
ATOM    889  O   GLU A 120       8.906 -36.207   2.218  1.00 19.32           O  
ATOM    890  CB  GLU A 120       9.525 -36.259   5.483  1.00 17.34           C  
ATOM    891  CG  GLU A 120       8.031 -36.102   5.669  1.00 16.10           C  
ATOM    892  CD  GLU A 120       7.612 -36.476   7.087  1.00 18.74           C  
ATOM    893  OE1 GLU A 120       7.865 -37.629   7.506  1.00 15.00           O  
ATOM    894  OE2 GLU A 120       7.044 -35.613   7.786  1.00 19.26           O  
ATOM    895  N   ARG A 121      10.615 -37.558   2.817  1.00 17.33           N  
ATOM    896  CA  ARG A 121      10.502 -38.438   1.664  1.00 18.57           C  
ATOM    897  C   ARG A 121      10.100 -39.875   2.026  1.00 17.85           C  
ATOM    898  O   ARG A 121      10.632 -40.447   2.976  1.00 16.58           O  
ATOM    899  CB  ARG A 121      11.852 -38.447   0.950  1.00 20.84           C  
ATOM    900  CG  ARG A 121      11.921 -39.289  -0.292  1.00 23.90           C  
ATOM    901  CD  ARG A 121      13.360 -39.355  -0.785  1.00 27.26           C  
ATOM    902  NE  ARG A 121      14.181 -40.176   0.095  1.00 31.57           N  
ATOM    903  CZ  ARG A 121      15.433 -39.893   0.444  1.00 34.45           C  
ATOM    904  NH1 ARG A 121      16.027 -38.795  -0.010  1.00 33.62           N  
ATOM    905  NH2 ARG A 121      16.097 -40.721   1.242  1.00 36.73           N  
ATOM    906  N   TYR A 122       9.172 -40.443   1.250  1.00 16.28           N  
ATOM    907  CA  TYR A 122       8.687 -41.814   1.457  1.00 16.73           C  
ATOM    908  C   TYR A 122       9.185 -42.766   0.360  1.00 17.49           C  
ATOM    909  O   TYR A 122       9.050 -42.465  -0.832  1.00 17.30           O  
ATOM    910  CB  TYR A 122       7.157 -41.842   1.456  1.00 16.84           C  
ATOM    911  CG  TYR A 122       6.580 -43.228   1.621  1.00 17.64           C  
ATOM    912  CD1 TYR A 122       6.641 -43.890   2.845  1.00 16.91           C  
ATOM    913  CD2 TYR A 122       5.977 -43.880   0.549  1.00 16.84           C  
ATOM    914  CE1 TYR A 122       6.110 -45.173   2.996  1.00 18.06           C  
ATOM    915  CE2 TYR A 122       5.447 -45.160   0.685  1.00 17.03           C  
ATOM    916  CZ  TYR A 122       5.514 -45.803   1.909  1.00 18.63           C  
ATOM    917  OH  TYR A 122       4.986 -47.061   2.062  1.00 20.87           O  
ATOM    918  N   GLU A 123       9.761 -43.905   0.785  1.00 18.90           N  
ATOM    919  CA  GLU A 123      10.272 -44.979  -0.106  1.00 21.63           C  
ATOM    920  C   GLU A 123       9.414 -46.242  -0.062  1.00 20.72           C  
ATOM    921  O   GLU A 123       9.662 -47.125   0.759  1.00 21.01           O  
ATOM    922  CB  GLU A 123      11.703 -45.379   0.285  1.00 24.42           C  
ATOM    923  CG  GLU A 123      12.252 -46.589  -0.470  1.00 33.25           C  
ATOM    924  CD  GLU A 123      13.760 -46.791  -0.277  1.00 38.41           C  
ATOM    925  OE1 GLU A 123      14.262 -46.692   0.857  1.00 41.70           O  
ATOM    926  OE2 GLU A 123      14.445 -47.057  -1.268  1.00 40.33           O  
ATOM    927  N   PRO A 124       8.416 -46.325  -0.937  1.00 21.01           N  
ATOM    928  CA  PRO A 124       7.461 -47.420  -1.015  1.00 22.15           C  
ATOM    929  C   PRO A 124       8.089 -48.784  -0.725  1.00 24.16           C  
ATOM    930  O   PRO A 124       7.554 -49.597   0.019  1.00 24.28           O  
ATOM    931  CB  PRO A 124       6.782 -47.345  -2.387  1.00 21.08           C  
ATOM    932  CG  PRO A 124       6.903 -45.898  -2.820  1.00 20.91           C  
ATOM    933  CD  PRO A 124       8.300 -45.541  -2.152  1.00 19.33           C  
ATOM    934  N   GLU A 125       9.252 -49.079  -1.354  1.00 27.36           N  
ATOM    935  CA  GLU A 125       9.742 -50.446  -1.245  1.00 30.55           C  
ATOM    936  C   GLU A 125      10.289 -50.753   0.145  1.00 29.67           C  
ATOM    937  O   GLU A 125      10.526 -51.908   0.515  1.00 29.37           O  
ATOM    938  CB  GLU A 125      10.819 -50.673  -2.303  1.00 33.93           C  
ATOM    939  CG  GLU A 125      10.239 -50.754  -3.715  1.00 41.38           C  
ATOM    940  CD  GLU A 125      11.364 -51.035  -4.681  1.00 45.61           C  
ATOM    941  OE1 GLU A 125      12.303 -50.252  -4.731  1.00 49.20           O  
ATOM    942  OE2 GLU A 125      11.311 -52.063  -5.354  1.00 47.43           O  
ATOM    943  N   ARG A 126      10.525 -49.662   0.923  1.00 29.20           N  
ATOM    944  CA  ARG A 126      10.935 -49.866   2.313  1.00 28.26           C  
ATOM    945  C   ARG A 126       9.867 -49.427   3.311  1.00 26.07           C  
ATOM    946  O   ARG A 126      10.003 -49.596   4.509  1.00 25.06           O  
ATOM    947  CB  ARG A 126      12.256 -49.119   2.581  1.00 32.24           C  
ATOM    948  CG  ARG A 126      13.488 -50.013   2.414  1.00 39.15           C  
ATOM    949  CD  ARG A 126      14.133 -49.816   1.042  1.00 45.85           C  
ATOM    950  NE  ARG A 126      15.392 -49.081   1.173  1.00 50.63           N  
ATOM    951  CZ  ARG A 126      16.507 -49.811   1.337  1.00 52.22           C  
ATOM    952  NH1 ARG A 126      16.441 -51.131   1.347  1.00 52.58           N  
ATOM    953  NH2 ARG A 126      17.681 -49.194   1.488  1.00 53.45           N  
ATOM    954  N   ASP A 127       8.774 -48.821   2.796  1.00 24.18           N  
ATOM    955  CA  ASP A 127       7.757 -48.321   3.713  1.00 22.79           C  
ATOM    956  C   ASP A 127       8.370 -47.478   4.836  1.00 20.99           C  
ATOM    957  O   ASP A 127       8.084 -47.660   6.012  1.00 21.18           O  
ATOM    958  CB  ASP A 127       7.019 -49.522   4.305  1.00 23.31           C  
ATOM    959  CG  ASP A 127       5.737 -49.049   4.974  1.00 24.57           C  
ATOM    960  OD1 ASP A 127       5.072 -48.189   4.394  1.00 23.14           O  
ATOM    961  OD2 ASP A 127       5.415 -49.542   6.052  1.00 26.02           O  
ATOM    962  N   GLU A 128       9.274 -46.567   4.425  1.00 21.20           N  
ATOM    963  CA  GLU A 128       9.972 -45.743   5.396  1.00 23.17           C  
ATOM    964  C   GLU A 128      10.031 -44.281   4.948  1.00 21.71           C  
ATOM    965  O   GLU A 128      10.254 -43.962   3.782  1.00 19.97           O  
ATOM    966  CB  GLU A 128      11.390 -46.299   5.587  1.00 26.56           C  
ATOM    967  CG  GLU A 128      12.185 -45.555   6.663  1.00 32.98           C  
ATOM    968  CD  GLU A 128      13.520 -46.236   6.865  1.00 38.46           C  
ATOM    969  OE1 GLU A 128      14.003 -46.867   5.935  1.00 38.71           O  
ATOM    970  OE2 GLU A 128      14.071 -46.129   7.959  1.00 41.89           O  
ATOM    971  N   TRP A 129       9.767 -43.386   5.925  1.00 20.65           N  
ATOM    972  CA  TRP A 129       9.825 -41.952   5.687  1.00 21.02           C  
ATOM    973  C   TRP A 129      11.201 -41.392   6.039  1.00 22.32           C  
ATOM    974  O   TRP A 129      11.896 -41.886   6.917  1.00 20.85           O  
ATOM    975  CB  TRP A 129       8.753 -41.283   6.548  1.00 18.41           C  
ATOM    976  CG  TRP A 129       7.427 -41.404   5.902  1.00 18.49           C  
ATOM    977  CD1 TRP A 129       6.438 -42.375   6.175  1.00 16.56           C  
ATOM    978  CD2 TRP A 129       6.888 -40.545   4.867  1.00 16.70           C  
ATOM    979  NE1 TRP A 129       5.323 -42.209   5.416  1.00 16.73           N  
ATOM    980  CE2 TRP A 129       5.593 -41.031   4.554  1.00 16.46           C  
ATOM    981  CE3 TRP A 129       7.383 -39.435   4.190  1.00 15.11           C  
ATOM    982  CZ2 TRP A 129       4.831 -40.395   3.588  1.00 15.49           C  
ATOM    983  CZ3 TRP A 129       6.621 -38.799   3.224  1.00 15.21           C  
ATOM    984  CH2 TRP A 129       5.337 -39.286   2.919  1.00 14.92           C  
ATOM    985  N   HIS A 130      11.617 -40.336   5.316  1.00 23.61           N  
ATOM    986  CA  HIS A 130      12.908 -39.734   5.627  1.00 25.09           C  
ATOM    987  C   HIS A 130      12.887 -38.212   5.468  1.00 23.69           C  
ATOM    988  O   HIS A 130      12.503 -37.674   4.438  1.00 21.29           O  
ATOM    989  CB  HIS A 130      13.962 -40.341   4.700  1.00 29.01           C  
ATOM    990  CG  HIS A 130      15.329 -40.108   5.286  1.00 34.30           C  
ATOM    991  ND1 HIS A 130      16.092 -39.027   4.987  1.00 37.93           N  
ATOM    992  CD2 HIS A 130      15.995 -40.867   6.254  1.00 36.09           C  
ATOM    993  CE1 HIS A 130      17.188 -39.131   5.763  1.00 38.36           C  
ATOM    994  NE2 HIS A 130      17.157 -40.223   6.531  1.00 37.27           N  
ATOM    995  N   LEU A 131      13.309 -37.544   6.554  1.00 22.85           N  
ATOM    996  CA  LEU A 131      13.466 -36.100   6.543  1.00 23.20           C  
ATOM    997  C   LEU A 131      14.537 -35.659   5.546  1.00 21.78           C  
ATOM    998  O   LEU A 131      15.649 -36.168   5.507  1.00 21.30           O  
ATOM    999  CB  LEU A 131      13.863 -35.658   7.953  1.00 25.21           C  
ATOM   1000  CG  LEU A 131      13.384 -34.243   8.286  1.00 28.01           C  
ATOM   1001  CD1 LEU A 131      11.862 -34.129   8.306  1.00 27.39           C  
ATOM   1002  CD2 LEU A 131      13.871 -33.752   9.651  1.00 29.29           C  
ATOM   1003  N   VAL A 132      14.142 -34.707   4.683  1.00 20.28           N  
ATOM   1004  CA  VAL A 132      15.118 -34.078   3.810  1.00 19.15           C  
ATOM   1005  C   VAL A 132      15.244 -32.589   4.145  1.00 18.35           C  
ATOM   1006  O   VAL A 132      14.741 -32.111   5.152  1.00 19.48           O  
ATOM   1007  CB  VAL A 132      14.650 -34.257   2.368  1.00 20.36           C  
ATOM   1008  CG1 VAL A 132      14.403 -35.737   2.088  1.00 19.72           C  
ATOM   1009  CG2 VAL A 132      13.368 -33.482   2.134  1.00 18.83           C  
ATOM   1010  N   ALA A 133      15.972 -31.855   3.286  1.00 17.12           N  
ATOM   1011  CA  ALA A 133      16.153 -30.431   3.555  1.00 15.94           C  
ATOM   1012  C   ALA A 133      14.813 -29.685   3.597  1.00 15.71           C  
ATOM   1013  O   ALA A 133      13.926 -29.904   2.784  1.00 16.94           O  
ATOM   1014  CB  ALA A 133      17.055 -29.843   2.467  1.00 14.62           C  
ATOM   1015  N   PRO A 134      14.660 -28.774   4.569  1.00 15.17           N  
ATOM   1016  CA  PRO A 134      13.428 -27.996   4.688  1.00 15.46           C  
ATOM   1017  C   PRO A 134      13.393 -26.868   3.662  1.00 16.77           C  
ATOM   1018  O   PRO A 134      14.436 -26.405   3.201  1.00 17.02           O  
ATOM   1019  CB  PRO A 134      13.501 -27.465   6.112  1.00 15.21           C  
ATOM   1020  CG  PRO A 134      14.974 -27.236   6.293  1.00 13.89           C  
ATOM   1021  CD  PRO A 134      15.555 -28.514   5.712  1.00 12.62           C  
ATOM   1022  N   MET A 135      12.188 -26.433   3.302  1.00 17.11           N  
ATOM   1023  CA  MET A 135      12.032 -25.318   2.374  1.00 17.82           C  
ATOM   1024  C   MET A 135      12.550 -24.032   3.023  1.00 17.97           C  
ATOM   1025  O   MET A 135      12.672 -23.913   4.223  1.00 16.94           O  
ATOM   1026  CB  MET A 135      10.537 -25.135   2.069  1.00 16.52           C  
ATOM   1027  CG  MET A 135       9.929 -26.273   1.246  1.00 17.38           C  
ATOM   1028  SD  MET A 135       8.210 -25.953   0.840  1.00 16.10           S  
ATOM   1029  CE  MET A 135       7.546 -26.053   2.509  1.00 15.64           C  
ATOM   1030  N   LEU A 136      12.870 -23.051   2.172  1.00 17.52           N  
ATOM   1031  CA  LEU A 136      13.273 -21.750   2.706  1.00 18.24           C  
ATOM   1032  C   LEU A 136      12.097 -21.016   3.350  1.00 17.84           C  
ATOM   1033  O   LEU A 136      12.256 -20.075   4.117  1.00 19.18           O  
ATOM   1034  CB  LEU A 136      13.812 -20.906   1.555  1.00 16.64           C  
ATOM   1035  CG  LEU A 136      14.946 -21.589   0.776  1.00 17.09           C  
ATOM   1036  CD1 LEU A 136      15.407 -20.748  -0.422  1.00 16.60           C  
ATOM   1037  CD2 LEU A 136      16.198 -21.812   1.619  1.00 15.25           C  
ATOM   1038  N   THR A 137      10.879 -21.452   2.969  1.00 16.81           N  
ATOM   1039  CA  THR A 137       9.680 -20.798   3.458  1.00 16.63           C  
ATOM   1040  C   THR A 137       8.700 -21.804   4.063  1.00 17.73           C  
ATOM   1041  O   THR A 137       8.540 -22.922   3.582  1.00 18.70           O  
ATOM   1042  CB  THR A 137       9.002 -20.099   2.280  1.00 17.67           C  
ATOM   1043  OG1 THR A 137       9.946 -19.232   1.646  1.00 19.53           O  
ATOM   1044  CG2 THR A 137       7.821 -19.266   2.784  1.00 14.88           C  
ATOM   1045  N   ARG A 138       8.019 -21.386   5.126  1.00 17.84           N  
ATOM   1046  CA  ARG A 138       6.994 -22.230   5.725  1.00 17.08           C  
ATOM   1047  C   ARG A 138       5.802 -22.102   4.787  1.00 16.95           C  
ATOM   1048  O   ARG A 138       5.411 -20.986   4.424  1.00 16.85           O  
ATOM   1049  CB  ARG A 138       6.618 -21.730   7.125  1.00 18.21           C  
ATOM   1050  CG  ARG A 138       7.723 -21.901   8.155  1.00 19.16           C  
ATOM   1051  CD  ARG A 138       7.378 -21.253   9.490  1.00 19.68           C  
ATOM   1052  NE  ARG A 138       8.487 -21.407  10.428  1.00 23.73           N  
ATOM   1053  CZ  ARG A 138       8.833 -22.560  10.994  1.00 27.65           C  
ATOM   1054  NH1 ARG A 138       8.148 -23.669  10.728  1.00 27.89           N  
ATOM   1055  NH2 ARG A 138       9.886 -22.616  11.802  1.00 27.64           N  
ATOM   1056  N   ARG A 139       5.239 -23.236   4.377  1.00 16.34           N  
ATOM   1057  CA  ARG A 139       4.109 -23.199   3.448  1.00 15.73           C  
ATOM   1058  C   ARG A 139       3.069 -24.269   3.778  1.00 16.39           C  
ATOM   1059  O   ARG A 139       3.336 -25.465   3.750  1.00 15.93           O  
ATOM   1060  CB  ARG A 139       4.622 -23.476   2.029  1.00 15.76           C  
ATOM   1061  CG  ARG A 139       5.727 -22.531   1.551  1.00 15.59           C  
ATOM   1062  CD  ARG A 139       6.161 -22.895   0.123  1.00 12.63           C  
ATOM   1063  NE  ARG A 139       7.363 -22.161  -0.269  1.00 13.30           N  
ATOM   1064  CZ  ARG A 139       7.177 -21.008  -0.934  1.00 13.74           C  
ATOM   1065  NH1 ARG A 139       5.951 -20.570  -1.172  1.00 13.42           N  
ATOM   1066  NH2 ARG A 139       8.233 -20.330  -1.395  1.00 12.80           N  
ATOM   1067  N   ILE A 140       1.868 -23.792   4.145  1.00 16.44           N  
ATOM   1068  CA  ILE A 140       0.710 -24.671   4.116  1.00 16.70           C  
ATOM   1069  C   ILE A 140      -0.249 -24.202   3.019  1.00 15.92           C  
ATOM   1070  O   ILE A 140      -0.273 -23.040   2.632  1.00 15.44           O  
ATOM   1071  CB  ILE A 140       0.060 -24.647   5.499  1.00 18.59           C  
ATOM   1072  CG1 ILE A 140      -0.766 -23.375   5.676  1.00 18.04           C  
ATOM   1073  CG2 ILE A 140       1.163 -24.652   6.576  1.00 19.49           C  
ATOM   1074  CD1 ILE A 140      -2.236 -23.675   5.966  1.00 21.84           C  
ATOM   1075  N   GLY A 141      -1.007 -25.158   2.461  1.00 14.40           N  
ATOM   1076  CA  GLY A 141      -1.785 -24.823   1.272  1.00 13.51           C  
ATOM   1077  C   GLY A 141      -0.854 -24.576   0.084  1.00 13.85           C  
ATOM   1078  O   GLY A 141      -1.105 -23.762  -0.796  1.00 13.87           O  
ATOM   1079  N   VAL A 142       0.290 -25.288   0.117  1.00 13.07           N  
ATOM   1080  CA  VAL A 142       1.251 -25.178  -0.971  1.00 14.22           C  
ATOM   1081  C   VAL A 142       0.927 -26.159  -2.101  1.00 15.16           C  
ATOM   1082  O   VAL A 142       0.422 -27.252  -1.882  1.00 16.63           O  
ATOM   1083  CB  VAL A 142       2.641 -25.477  -0.401  1.00 13.39           C  
ATOM   1084  CG1 VAL A 142       2.672 -26.894   0.166  1.00 13.37           C  
ATOM   1085  CG2 VAL A 142       3.693 -25.338  -1.482  1.00 12.93           C  
ATOM   1086  N   GLY A 143       1.203 -25.723  -3.327  1.00 15.39           N  
ATOM   1087  CA  GLY A 143       0.967 -26.547  -4.499  1.00 14.89           C  
ATOM   1088  C   GLY A 143       2.308 -27.098  -4.946  1.00 14.61           C  
ATOM   1089  O   GLY A 143       3.313 -26.384  -4.917  1.00 15.51           O  
ATOM   1090  N   VAL A 144       2.330 -28.358  -5.366  1.00 14.20           N  
ATOM   1091  CA  VAL A 144       3.577 -28.992  -5.777  1.00 14.59           C  
ATOM   1092  C   VAL A 144       3.486 -29.728  -7.110  1.00 14.90           C  
ATOM   1093  O   VAL A 144       2.475 -30.358  -7.423  1.00 13.28           O  
ATOM   1094  CB  VAL A 144       4.058 -29.996  -4.691  1.00 16.24           C  
ATOM   1095  CG1 VAL A 144       5.310 -30.745  -5.168  1.00 14.67           C  
ATOM   1096  CG2 VAL A 144       4.356 -29.257  -3.398  1.00 13.68           C  
ATOM   1097  N   ALA A 145       4.552 -29.633  -7.898  1.00 13.78           N  
ATOM   1098  CA  ALA A 145       4.625 -30.314  -9.187  1.00 14.26           C  
ATOM   1099  C   ALA A 145       6.083 -30.680  -9.437  1.00 14.77           C  
ATOM   1100  O   ALA A 145       6.985 -30.048  -8.893  1.00 15.28           O  
ATOM   1101  CB  ALA A 145       4.103 -29.417 -10.307  1.00 14.90           C  
ATOM   1102  N   VAL A 146       6.311 -31.692 -10.269  1.00 13.75           N  
ATOM   1103  CA  VAL A 146       7.665 -32.146 -10.556  1.00 12.82           C  
ATOM   1104  C   VAL A 146       7.949 -32.189 -12.053  1.00 13.66           C  
ATOM   1105  O   VAL A 146       7.155 -32.727 -12.821  1.00 13.48           O  
ATOM   1106  CB  VAL A 146       7.897 -33.567  -9.973  1.00 12.47           C  
ATOM   1107  CG1 VAL A 146       9.249 -34.102 -10.419  1.00 11.86           C  
ATOM   1108  CG2 VAL A 146       7.820 -33.526  -8.446  1.00 11.61           C  
ATOM   1109  N   LEU A 147       9.077 -31.612 -12.459  1.00 14.29           N  
ATOM   1110  CA  LEU A 147       9.485 -31.626 -13.865  1.00 14.40           C  
ATOM   1111  C   LEU A 147      10.971 -31.968 -13.984  1.00 15.23           C  
ATOM   1112  O   LEU A 147      11.830 -31.284 -13.422  1.00 16.50           O  
ATOM   1113  CB  LEU A 147       9.211 -30.279 -14.534  1.00 11.63           C  
ATOM   1114  CG  LEU A 147       9.675 -30.203 -15.992  1.00 14.15           C  
ATOM   1115  CD1 LEU A 147       9.049 -31.336 -16.804  1.00 14.35           C  
ATOM   1116  CD2 LEU A 147       9.301 -28.852 -16.579  1.00 14.27           C  
ATOM   1117  N   ASN A 148      11.262 -33.031 -14.725  1.00 15.66           N  
ATOM   1118  CA  ASN A 148      12.630 -33.498 -14.919  1.00 16.00           C  
ATOM   1119  C   ASN A 148      13.387 -33.657 -13.602  1.00 15.82           C  
ATOM   1120  O   ASN A 148      14.508 -33.158 -13.435  1.00 15.20           O  
ATOM   1121  CB  ASN A 148      13.391 -32.569 -15.868  1.00 17.03           C  
ATOM   1122  CG  ASN A 148      12.841 -32.615 -17.286  1.00 16.88           C  
ATOM   1123  OD1 ASN A 148      12.557 -33.691 -17.816  1.00 16.53           O  
ATOM   1124  ND2 ASN A 148      12.692 -31.450 -17.906  1.00 15.14           N  
ATOM   1125  N   ARG A 149      12.751 -34.370 -12.676  1.00 15.38           N  
ATOM   1126  CA  ARG A 149      13.297 -34.667 -11.359  1.00 15.54           C  
ATOM   1127  C   ARG A 149      13.617 -33.457 -10.476  1.00 15.34           C  
ATOM   1128  O   ARG A 149      14.478 -33.524  -9.600  1.00 15.70           O  
ATOM   1129  CB  ARG A 149      14.519 -35.589 -11.501  1.00 14.85           C  
ATOM   1130  CG  ARG A 149      14.185 -36.903 -12.233  1.00 14.07           C  
ATOM   1131  CD  ARG A 149      15.409 -37.787 -12.504  1.00 16.48           C  
ATOM   1132  NE  ARG A 149      15.963 -38.372 -11.284  1.00 15.31           N  
ATOM   1133  CZ  ARG A 149      17.155 -38.067 -10.782  1.00 16.83           C  
ATOM   1134  NH1 ARG A 149      17.927 -37.185 -11.397  1.00 17.00           N  
ATOM   1135  NH2 ARG A 149      17.571 -38.639  -9.657  1.00 18.19           N  
ATOM   1136  N   LEU A 150      12.926 -32.350 -10.723  1.00 15.73           N  
ATOM   1137  CA  LEU A 150      13.068 -31.136  -9.916  1.00 15.73           C  
ATOM   1138  C   LEU A 150      11.673 -30.887  -9.350  1.00 14.84           C  
ATOM   1139  O   LEU A 150      10.689 -30.956 -10.077  1.00 14.31           O  
ATOM   1140  CB  LEU A 150      13.503 -29.935 -10.767  1.00 17.18           C  
ATOM   1141  CG  LEU A 150      14.958 -29.931 -11.249  1.00 18.33           C  
ATOM   1142  CD1 LEU A 150      15.261 -28.597 -11.938  1.00 18.78           C  
ATOM   1143  CD2 LEU A 150      15.895 -30.138 -10.058  1.00 18.10           C  
ATOM   1144  N   LEU A 151      11.587 -30.595  -8.059  1.00 13.72           N  
ATOM   1145  CA  LEU A 151      10.289 -30.386  -7.436  1.00 13.93           C  
ATOM   1146  C   LEU A 151      10.039 -28.925  -7.091  1.00 14.41           C  
ATOM   1147  O   LEU A 151      10.881 -28.265  -6.480  1.00 14.89           O  
ATOM   1148  CB  LEU A 151      10.182 -31.273  -6.192  1.00 12.63           C  
ATOM   1149  CG  LEU A 151       8.894 -31.271  -5.367  1.00 12.72           C  
ATOM   1150  CD1 LEU A 151       8.740 -32.616  -4.674  1.00 10.47           C  
ATOM   1151  CD2 LEU A 151       8.929 -30.135  -4.349  1.00 15.07           C  
ATOM   1152  N   TYR A 152       8.867 -28.430  -7.484  1.00 14.28           N  
ATOM   1153  CA  TYR A 152       8.502 -27.040  -7.238  1.00 13.89           C  
ATOM   1154  C   TYR A 152       7.373 -26.899  -6.217  1.00 14.29           C  
ATOM   1155  O   TYR A 152       6.347 -27.579  -6.318  1.00 13.50           O  
ATOM   1156  CB  TYR A 152       8.090 -26.377  -8.557  1.00 14.19           C  
ATOM   1157  CG  TYR A 152       9.154 -26.443  -9.642  1.00 14.54           C  
ATOM   1158  CD1 TYR A 152       9.337 -27.599 -10.408  1.00 12.18           C  
ATOM   1159  CD2 TYR A 152      10.002 -25.355  -9.878  1.00 13.93           C  
ATOM   1160  CE1 TYR A 152      10.346 -27.672 -11.385  1.00 13.04           C  
ATOM   1161  CE2 TYR A 152      11.012 -25.415 -10.846  1.00 13.83           C  
ATOM   1162  CZ  TYR A 152      11.180 -26.575 -11.592  1.00 15.49           C  
ATOM   1163  OH  TYR A 152      12.196 -26.632 -12.518  1.00 13.23           O  
ATOM   1164  N   ALA A 153       7.578 -26.029  -5.227  1.00 14.03           N  
ATOM   1165  CA  ALA A 153       6.576 -25.761  -4.188  1.00 13.72           C  
ATOM   1166  C   ALA A 153       6.100 -24.345  -4.491  1.00 15.26           C  
ATOM   1167  O   ALA A 153       6.886 -23.401  -4.443  1.00 16.44           O  
ATOM   1168  CB  ALA A 153       7.201 -25.822  -2.808  1.00  9.94           C  
ATOM   1169  N   VAL A 154       4.817 -24.201  -4.803  1.00 15.26           N  
ATOM   1170  CA  VAL A 154       4.280 -22.901  -5.188  1.00 14.43           C  
ATOM   1171  C   VAL A 154       3.255 -22.268  -4.254  1.00 14.36           C  
ATOM   1172  O   VAL A 154       2.236 -22.872  -3.928  1.00 14.62           O  
ATOM   1173  CB  VAL A 154       3.645 -23.002  -6.593  1.00 14.99           C  
ATOM   1174  CG1 VAL A 154       3.192 -21.626  -7.071  1.00 14.32           C  
ATOM   1175  CG2 VAL A 154       4.644 -23.623  -7.567  1.00 13.98           C  
ATOM   1176  N   GLY A 155       3.538 -21.040  -3.835  1.00 13.89           N  
ATOM   1177  CA  GLY A 155       2.623 -20.305  -2.978  1.00 13.37           C  
ATOM   1178  C   GLY A 155       2.368 -20.890  -1.606  1.00 14.50           C  
ATOM   1179  O   GLY A 155       3.224 -21.554  -1.023  1.00 14.66           O  
ATOM   1180  N   GLY A 156       1.175 -20.632  -1.086  1.00 13.98           N  
ATOM   1181  CA  GLY A 156       0.826 -21.133   0.227  1.00 15.39           C  
ATOM   1182  C   GLY A 156       0.636 -20.023   1.242  1.00 14.80           C  
ATOM   1183  O   GLY A 156       0.422 -18.864   0.878  1.00 13.41           O  
ATOM   1184  N   PHE A 157       0.730 -20.390   2.517  1.00 15.70           N  
ATOM   1185  CA  PHE A 157       0.546 -19.470   3.641  1.00 16.54           C  
ATOM   1186  C   PHE A 157       1.621 -19.800   4.676  1.00 16.90           C  
ATOM   1187  O   PHE A 157       1.721 -20.942   5.122  1.00 17.36           O  
ATOM   1188  CB  PHE A 157      -0.860 -19.687   4.225  1.00 18.81           C  
ATOM   1189  CG  PHE A 157      -1.195 -18.795   5.387  1.00 19.46           C  
ATOM   1190  CD1 PHE A 157      -1.131 -17.412   5.263  1.00 20.29           C  
ATOM   1191  CD2 PHE A 157      -1.603 -19.340   6.603  1.00 21.44           C  
ATOM   1192  CE1 PHE A 157      -1.469 -16.577   6.333  1.00 20.58           C  
ATOM   1193  CE2 PHE A 157      -1.946 -18.510   7.686  1.00 22.04           C  
ATOM   1194  CZ  PHE A 157      -1.876 -17.127   7.543  1.00 20.30           C  
ATOM   1195  N   ASP A 158       2.424 -18.813   5.065  1.00 18.14           N  
ATOM   1196  CA  ASP A 158       3.499 -19.075   6.022  1.00 19.94           C  
ATOM   1197  C   ASP A 158       3.116 -18.907   7.482  1.00 21.50           C  
ATOM   1198  O   ASP A 158       3.976 -18.965   8.357  1.00 22.21           O  
ATOM   1199  CB  ASP A 158       4.717 -18.191   5.725  1.00 20.78           C  
ATOM   1200  CG  ASP A 158       4.435 -16.711   5.926  1.00 23.12           C  
ATOM   1201  OD1 ASP A 158       3.452 -16.363   6.617  1.00 23.78           O  
ATOM   1202  OD2 ASP A 158       5.213 -15.893   5.399  1.00 23.54           O  
ATOM   1203  N   GLY A 159       1.834 -18.701   7.749  1.00 22.93           N  
ATOM   1204  CA  GLY A 159       1.404 -18.531   9.123  1.00 24.40           C  
ATOM   1205  C   GLY A 159       1.008 -17.096   9.412  1.00 26.16           C  
ATOM   1206  O   GLY A 159       0.158 -16.835  10.260  1.00 26.64           O  
ATOM   1207  N   THR A 160       1.628 -16.164   8.699  1.00 26.93           N  
ATOM   1208  CA  THR A 160       1.340 -14.749   8.863  1.00 28.08           C  
ATOM   1209  C   THR A 160       0.826 -14.189   7.540  1.00 28.79           C  
ATOM   1210  O   THR A 160      -0.213 -13.533   7.494  1.00 29.44           O  
ATOM   1211  CB  THR A 160       2.608 -13.968   9.256  1.00 28.64           C  
ATOM   1212  OG1 THR A 160       3.111 -14.471  10.497  1.00 30.22           O  
ATOM   1213  CG2 THR A 160       2.305 -12.489   9.400  1.00 28.39           C  
ATOM   1214  N   ASN A 161       1.555 -14.477   6.461  1.00 28.51           N  
ATOM   1215  CA  ASN A 161       1.118 -13.933   5.181  1.00 29.66           C  
ATOM   1216  C   ASN A 161       0.917 -15.030   4.134  1.00 28.99           C  
ATOM   1217  O   ASN A 161       1.479 -16.114   4.208  1.00 27.98           O  
ATOM   1218  CB  ASN A 161       2.198 -12.972   4.691  1.00 31.84           C  
ATOM   1219  CG  ASN A 161       2.123 -11.694   5.483  1.00 33.90           C  
ATOM   1220  OD1 ASN A 161       3.079 -11.275   6.126  1.00 35.16           O  
ATOM   1221  ND2 ASN A 161       0.941 -11.054   5.417  1.00 33.37           N  
ATOM   1222  N   ARG A 162       0.047 -14.721   3.151  1.00 27.96           N  
ATOM   1223  CA  ARG A 162      -0.066 -15.585   1.980  1.00 26.67           C  
ATOM   1224  C   ARG A 162       1.014 -15.229   0.947  1.00 23.96           C  
ATOM   1225  O   ARG A 162       1.377 -14.076   0.766  1.00 23.54           O  
ATOM   1226  CB  ARG A 162      -1.463 -15.380   1.379  1.00 28.08           C  
ATOM   1227  CG  ARG A 162      -2.418 -16.533   1.699  1.00 30.25           C  
ATOM   1228  CD  ARG A 162      -3.523 -16.119   2.682  1.00 31.88           C  
ATOM   1229  NE  ARG A 162      -4.337 -17.281   3.059  1.00 33.41           N  
ATOM   1230  CZ  ARG A 162      -4.971 -17.239   4.248  1.00 36.79           C  
ATOM   1231  NH1 ARG A 162      -4.858 -16.177   5.026  1.00 36.18           N  
ATOM   1232  NH2 ARG A 162      -5.715 -18.280   4.640  1.00 38.50           N  
ATOM   1233  N   LEU A 163       1.567 -16.271   0.290  1.00 22.17           N  
ATOM   1234  CA  LEU A 163       2.713 -16.023  -0.589  1.00 19.71           C  
ATOM   1235  C   LEU A 163       2.351 -16.093  -2.078  1.00 19.23           C  
ATOM   1236  O   LEU A 163       1.567 -16.925  -2.514  1.00 19.45           O  
ATOM   1237  CB  LEU A 163       3.797 -17.054  -0.272  1.00 19.87           C  
ATOM   1238  CG  LEU A 163       3.777 -17.496   1.193  1.00 19.29           C  
ATOM   1239  CD1 LEU A 163       4.221 -18.948   1.367  1.00 18.50           C  
ATOM   1240  CD2 LEU A 163       4.701 -16.661   2.081  1.00 21.71           C  
ATOM   1241  N   ASN A 164       3.091 -15.213  -2.786  1.00 17.56           N  
ATOM   1242  CA  ASN A 164       3.205 -15.351  -4.240  1.00 17.20           C  
ATOM   1243  C   ASN A 164       4.557 -15.967  -4.644  1.00 16.97           C  
ATOM   1244  O   ASN A 164       4.888 -16.104  -5.813  1.00 16.64           O  
ATOM   1245  CB  ASN A 164       3.062 -13.966  -4.880  1.00 17.44           C  
ATOM   1246  CG  ASN A 164       4.323 -13.171  -4.651  1.00 19.91           C  
ATOM   1247  OD1 ASN A 164       4.900 -13.166  -3.567  1.00 20.28           O  
ATOM   1248  ND2 ASN A 164       4.727 -12.432  -5.699  1.00 20.94           N  
ATOM   1249  N   SER A 165       5.366 -16.309  -3.618  1.00 15.16           N  
ATOM   1250  CA  SER A 165       6.691 -16.874  -3.886  1.00 14.78           C  
ATOM   1251  C   SER A 165       6.631 -18.384  -4.159  1.00 14.60           C  
ATOM   1252  O   SER A 165       5.632 -19.042  -3.899  1.00 14.33           O  
ATOM   1253  CB  SER A 165       7.559 -16.619  -2.657  1.00 13.92           C  
ATOM   1254  OG  SER A 165       7.193 -17.546  -1.636  1.00 16.01           O  
ATOM   1255  N   ALA A 166       7.738 -18.889  -4.691  1.00 14.72           N  
ATOM   1256  CA  ALA A 166       7.872 -20.295  -5.031  1.00 14.62           C  
ATOM   1257  C   ALA A 166       9.346 -20.671  -4.949  1.00 15.27           C  
ATOM   1258  O   ALA A 166      10.224 -19.809  -5.052  1.00 14.67           O  
ATOM   1259  CB  ALA A 166       7.344 -20.550  -6.445  1.00 12.92           C  
ATOM   1260  N   GLU A 167       9.614 -21.956  -4.753  1.00 13.61           N  
ATOM   1261  CA  GLU A 167      10.981 -22.436  -4.674  1.00 14.61           C  
ATOM   1262  C   GLU A 167      11.092 -23.808  -5.317  1.00 13.86           C  
ATOM   1263  O   GLU A 167      10.091 -24.503  -5.507  1.00 13.78           O  
ATOM   1264  CB  GLU A 167      11.465 -22.462  -3.217  1.00 15.56           C  
ATOM   1265  CG  GLU A 167      10.491 -23.045  -2.217  1.00 17.08           C  
ATOM   1266  CD  GLU A 167      10.925 -22.775  -0.788  1.00 19.16           C  
ATOM   1267  OE1 GLU A 167      12.030 -23.222  -0.408  1.00 19.39           O  
ATOM   1268  OE2 GLU A 167      10.162 -22.114  -0.045  1.00 20.23           O  
ATOM   1269  N   CYS A 168      12.317 -24.181  -5.662  1.00 14.07           N  
ATOM   1270  CA  CYS A 168      12.599 -25.441  -6.330  1.00 13.41           C  
ATOM   1271  C   CYS A 168      13.515 -26.314  -5.484  1.00 13.62           C  
ATOM   1272  O   CYS A 168      14.473 -25.824  -4.887  1.00 11.99           O  
ATOM   1273  CB  CYS A 168      13.254 -25.144  -7.687  1.00 13.55           C  
ATOM   1274  SG  CYS A 168      13.774 -26.586  -8.638  1.00 15.19           S  
ATOM   1275  N   TYR A 169      13.215 -27.608  -5.443  1.00 14.03           N  
ATOM   1276  CA  TYR A 169      14.006 -28.567  -4.673  1.00 13.88           C  
ATOM   1277  C   TYR A 169      14.848 -29.439  -5.603  1.00 15.28           C  
ATOM   1278  O   TYR A 169      14.327 -30.026  -6.556  1.00 15.40           O  
ATOM   1279  CB  TYR A 169      13.072 -29.459  -3.840  1.00 15.52           C  
ATOM   1280  CG  TYR A 169      13.769 -30.565  -3.073  1.00 16.91           C  
ATOM   1281  CD1 TYR A 169      14.602 -30.273  -1.988  1.00 17.50           C  
ATOM   1282  CD2 TYR A 169      13.602 -31.904  -3.435  1.00 17.32           C  
ATOM   1283  CE1 TYR A 169      15.249 -31.284  -1.281  1.00 15.77           C  
ATOM   1284  CE2 TYR A 169      14.249 -32.929  -2.735  1.00 18.13           C  
ATOM   1285  CZ  TYR A 169      15.069 -32.608  -1.661  1.00 17.24           C  
ATOM   1286  OH  TYR A 169      15.720 -33.610  -0.979  1.00 17.41           O  
ATOM   1287  N   TYR A 170      16.149 -29.508  -5.320  1.00 14.99           N  
ATOM   1288  CA  TYR A 170      17.088 -30.312  -6.090  1.00 15.56           C  
ATOM   1289  C   TYR A 170      17.314 -31.546  -5.228  1.00 16.44           C  
ATOM   1290  O   TYR A 170      18.077 -31.516  -4.259  1.00 16.70           O  
ATOM   1291  CB  TYR A 170      18.388 -29.535  -6.313  1.00 15.12           C  
ATOM   1292  CG  TYR A 170      18.186 -28.280  -7.133  1.00 15.48           C  
ATOM   1293  CD1 TYR A 170      17.575 -27.146  -6.585  1.00 15.24           C  
ATOM   1294  CD2 TYR A 170      18.556 -28.242  -8.475  1.00 16.27           C  
ATOM   1295  CE1 TYR A 170      17.338 -26.008  -7.366  1.00 16.87           C  
ATOM   1296  CE2 TYR A 170      18.325 -27.117  -9.260  1.00 16.76           C  
ATOM   1297  CZ  TYR A 170      17.717 -26.007  -8.706  1.00 17.69           C  
ATOM   1298  OH  TYR A 170      17.486 -24.909  -9.503  1.00 21.37           O  
ATOM   1299  N   PRO A 171      16.643 -32.656  -5.582  1.00 17.38           N  
ATOM   1300  CA  PRO A 171      16.719 -33.928  -4.863  1.00 17.10           C  
ATOM   1301  C   PRO A 171      18.097 -34.529  -4.645  1.00 18.19           C  
ATOM   1302  O   PRO A 171      18.369 -35.054  -3.575  1.00 19.14           O  
ATOM   1303  CB  PRO A 171      15.814 -34.839  -5.681  1.00 14.52           C  
ATOM   1304  CG  PRO A 171      16.012 -34.336  -7.070  1.00 15.75           C  
ATOM   1305  CD  PRO A 171      15.985 -32.834  -6.889  1.00 14.98           C  
ATOM   1306  N   GLU A 172      18.969 -34.461  -5.641  1.00 19.28           N  
ATOM   1307  CA  GLU A 172      20.261 -35.110  -5.443  1.00 19.74           C  
ATOM   1308  C   GLU A 172      21.196 -34.265  -4.556  1.00 20.93           C  
ATOM   1309  O   GLU A 172      21.971 -34.771  -3.755  1.00 21.12           O  
ATOM   1310  CB  GLU A 172      20.877 -35.357  -6.831  1.00 19.15           C  
ATOM   1311  CG  GLU A 172      20.023 -36.315  -7.683  1.00 20.16           C  
ATOM   1312  CD  GLU A 172      20.683 -36.577  -9.026  1.00 21.16           C  
ATOM   1313  OE1 GLU A 172      21.570 -35.825  -9.398  1.00 21.43           O  
ATOM   1314  OE2 GLU A 172      20.293 -37.537  -9.690  1.00 22.25           O  
ATOM   1315  N   ARG A 173      21.139 -32.925  -4.702  1.00 21.26           N  
ATOM   1316  CA  ARG A 173      21.912 -32.094  -3.785  1.00 22.37           C  
ATOM   1317  C   ARG A 173      21.174 -31.866  -2.462  1.00 20.79           C  
ATOM   1318  O   ARG A 173      21.729 -31.376  -1.487  1.00 19.92           O  
ATOM   1319  CB  ARG A 173      22.182 -30.753  -4.469  1.00 25.37           C  
ATOM   1320  CG  ARG A 173      23.193 -29.902  -3.701  1.00 31.73           C  
ATOM   1321  CD  ARG A 173      24.196 -29.216  -4.636  1.00 38.08           C  
ATOM   1322  NE  ARG A 173      25.508 -29.865  -4.548  1.00 43.55           N  
ATOM   1323  CZ  ARG A 173      26.353 -29.690  -5.581  1.00 44.64           C  
ATOM   1324  NH1 ARG A 173      25.991 -28.953  -6.618  1.00 48.68           N  
ATOM   1325  NH2 ARG A 173      27.559 -30.262  -5.552  1.00 47.03           N  
ATOM   1326  N   ASN A 174      19.873 -32.228  -2.460  1.00 19.64           N  
ATOM   1327  CA  ASN A 174      19.059 -31.978  -1.276  1.00 19.03           C  
ATOM   1328  C   ASN A 174      19.169 -30.518  -0.825  1.00 19.89           C  
ATOM   1329  O   ASN A 174      19.692 -30.210   0.239  1.00 19.00           O  
ATOM   1330  CB  ASN A 174      19.535 -32.915  -0.163  1.00 17.34           C  
ATOM   1331  CG  ASN A 174      18.575 -32.867   0.997  1.00 19.46           C  
ATOM   1332  OD1 ASN A 174      17.358 -32.867   0.837  1.00 18.21           O  
ATOM   1333  ND2 ASN A 174      19.153 -32.918   2.207  1.00 16.69           N  
ATOM   1334  N   GLU A 175      18.728 -29.623  -1.702  1.00 20.20           N  
ATOM   1335  CA  GLU A 175      18.668 -28.200  -1.396  1.00 22.88           C  
ATOM   1336  C   GLU A 175      17.362 -27.636  -1.916  1.00 21.91           C  
ATOM   1337  O   GLU A 175      16.652 -28.287  -2.688  1.00 23.64           O  
ATOM   1338  CB  GLU A 175      19.855 -27.414  -2.007  1.00 25.82           C  
ATOM   1339  CG  GLU A 175      20.298 -27.842  -3.392  1.00 33.69           C  
ATOM   1340  CD  GLU A 175      21.241 -26.858  -4.084  1.00 38.19           C  
ATOM   1341  OE1 GLU A 175      21.771 -25.938  -3.450  1.00 38.98           O  
ATOM   1342  OE2 GLU A 175      21.440 -27.009  -5.296  1.00 41.25           O  
ATOM   1343  N   TRP A 176      17.060 -26.422  -1.472  1.00 20.27           N  
ATOM   1344  CA  TRP A 176      15.968 -25.611  -2.001  1.00 20.47           C  
ATOM   1345  C   TRP A 176      16.490 -24.257  -2.487  1.00 20.72           C  
ATOM   1346  O   TRP A 176      17.423 -23.701  -1.904  1.00 21.15           O  
ATOM   1347  CB  TRP A 176      14.917 -25.369  -0.920  1.00 18.82           C  
ATOM   1348  CG  TRP A 176      14.100 -26.564  -0.576  1.00 17.54           C  
ATOM   1349  CD1 TRP A 176      14.381 -27.520   0.360  1.00 18.48           C  
ATOM   1350  CD2 TRP A 176      12.846 -26.924  -1.156  1.00 15.97           C  
ATOM   1351  NE1 TRP A 176      13.370 -28.453   0.401  1.00 16.97           N  
ATOM   1352  CE2 TRP A 176      12.416 -28.109  -0.520  1.00 15.79           C  
ATOM   1353  CE3 TRP A 176      12.042 -26.356  -2.152  1.00 14.17           C  
ATOM   1354  CZ2 TRP A 176      11.212 -28.739  -0.849  1.00 17.01           C  
ATOM   1355  CZ3 TRP A 176      10.846 -26.982  -2.479  1.00 15.38           C  
ATOM   1356  CH2 TRP A 176      10.443 -28.161  -1.829  1.00 13.66           C  
ATOM   1357  N   ARG A 177      15.887 -23.719  -3.546  1.00 21.26           N  
ATOM   1358  CA  ARG A 177      16.287 -22.405  -4.019  1.00 22.21           C  
ATOM   1359  C   ARG A 177      15.107 -21.633  -4.602  1.00 21.97           C  
ATOM   1360  O   ARG A 177      14.307 -22.135  -5.382  1.00 22.07           O  
ATOM   1361  CB  ARG A 177      17.349 -22.585  -5.101  1.00 23.52           C  
ATOM   1362  CG  ARG A 177      18.714 -22.918  -4.512  1.00 28.60           C  
ATOM   1363  CD  ARG A 177      19.669 -23.485  -5.569  1.00 33.29           C  
ATOM   1364  NE  ARG A 177      20.052 -22.442  -6.515  1.00 37.91           N  
ATOM   1365  CZ  ARG A 177      21.362 -22.175  -6.633  1.00 39.39           C  
ATOM   1366  NH1 ARG A 177      22.239 -22.868  -5.928  1.00 39.33           N  
ATOM   1367  NH2 ARG A 177      21.775 -21.246  -7.502  1.00 42.29           N  
ATOM   1368  N   MET A 178      15.009 -20.370  -4.175  1.00 21.78           N  
ATOM   1369  CA  MET A 178      13.897 -19.563  -4.629  1.00 21.88           C  
ATOM   1370  C   MET A 178      13.913 -19.389  -6.149  1.00 20.59           C  
ATOM   1371  O   MET A 178      14.953 -19.275  -6.789  1.00 20.89           O  
ATOM   1372  CB  MET A 178      13.980 -18.209  -3.922  1.00 24.68           C  
ATOM   1373  CG  MET A 178      13.625 -18.307  -2.434  1.00 30.06           C  
ATOM   1374  SD  MET A 178      12.040 -19.111  -2.162  1.00 35.79           S  
ATOM   1375  CE  MET A 178      11.019 -17.632  -2.080  1.00 31.30           C  
ATOM   1376  N   ILE A 179      12.700 -19.443  -6.740  1.00 18.86           N  
ATOM   1377  CA  ILE A 179      12.566 -19.093  -8.150  1.00 18.35           C  
ATOM   1378  C   ILE A 179      11.760 -17.808  -8.304  1.00 17.73           C  
ATOM   1379  O   ILE A 179      11.364 -17.178  -7.332  1.00 16.28           O  
ATOM   1380  CB  ILE A 179      11.858 -20.228  -8.899  1.00 17.73           C  
ATOM   1381  CG1 ILE A 179      10.457 -20.453  -8.327  1.00 17.63           C  
ATOM   1382  CG2 ILE A 179      12.650 -21.542  -8.759  1.00 18.74           C  
ATOM   1383  CD1 ILE A 179       9.505 -21.076  -9.349  1.00 18.14           C  
ATOM   1384  N   THR A 180      11.544 -17.402  -9.568  1.00 17.41           N  
ATOM   1385  CA  THR A 180      10.745 -16.207  -9.797  1.00 17.41           C  
ATOM   1386  C   THR A 180       9.411 -16.291  -9.061  1.00 17.87           C  
ATOM   1387  O   THR A 180       8.738 -17.314  -9.054  1.00 17.39           O  
ATOM   1388  CB  THR A 180      10.487 -16.071 -11.296  1.00 18.96           C  
ATOM   1389  OG1 THR A 180      11.724 -16.217 -12.000  1.00 19.42           O  
ATOM   1390  CG2 THR A 180       9.910 -14.686 -11.597  1.00 16.99           C  
ATOM   1391  N   ALA A 181       9.016 -15.186  -8.428  1.00 17.37           N  
ATOM   1392  CA  ALA A 181       7.757 -15.133  -7.691  1.00 17.99           C  
ATOM   1393  C   ALA A 181       6.605 -14.995  -8.682  1.00 17.81           C  
ATOM   1394  O   ALA A 181       6.768 -14.390  -9.742  1.00 19.93           O  
ATOM   1395  CB  ALA A 181       7.760 -13.942  -6.719  1.00 14.90           C  
ATOM   1396  N   MET A 182       5.445 -15.554  -8.341  1.00 18.34           N  
ATOM   1397  CA  MET A 182       4.274 -15.470  -9.214  1.00 18.41           C  
ATOM   1398  C   MET A 182       3.757 -14.046  -9.293  1.00 19.38           C  
ATOM   1399  O   MET A 182       4.120 -13.194  -8.483  1.00 18.78           O  
ATOM   1400  CB  MET A 182       3.127 -16.340  -8.696  1.00 18.62           C  
ATOM   1401  CG  MET A 182       3.404 -17.826  -8.664  1.00 18.30           C  
ATOM   1402  SD  MET A 182       1.950 -18.710  -8.076  1.00 17.05           S  
ATOM   1403  CE  MET A 182       2.016 -18.322  -6.335  1.00 16.22           C  
ATOM   1404  N   ASN A 183       2.893 -13.805 -10.272  1.00 20.27           N  
ATOM   1405  CA  ASN A 183       2.276 -12.502 -10.469  1.00 20.98           C  
ATOM   1406  C   ASN A 183       1.248 -12.254  -9.373  1.00 21.11           C  
ATOM   1407  O   ASN A 183       1.021 -11.115  -8.962  1.00 22.53           O  
ATOM   1408  CB  ASN A 183       1.551 -12.455 -11.819  1.00 23.07           C  
ATOM   1409  CG  ASN A 183       2.500 -12.456 -12.996  1.00 26.20           C  
ATOM   1410  OD1 ASN A 183       3.204 -11.480 -13.233  1.00 28.84           O  
ATOM   1411  ND2 ASN A 183       2.528 -13.560 -13.740  1.00 26.33           N  
ATOM   1412  N   THR A 184       0.638 -13.336  -8.898  1.00 19.76           N  
ATOM   1413  CA  THR A 184      -0.415 -13.259  -7.890  1.00 19.03           C  
ATOM   1414  C   THR A 184      -0.157 -14.067  -6.621  1.00 19.64           C  
ATOM   1415  O   THR A 184       0.441 -15.141  -6.669  1.00 20.93           O  
ATOM   1416  CB  THR A 184      -1.747 -13.764  -8.493  1.00 18.23           C  
ATOM   1417  OG1 THR A 184      -2.006 -13.077  -9.722  1.00 19.33           O  
ATOM   1418  CG2 THR A 184      -2.904 -13.530  -7.535  1.00 17.93           C  
ATOM   1419  N   ILE A 185      -0.614 -13.541  -5.487  1.00 20.05           N  
ATOM   1420  CA  ILE A 185      -0.489 -14.239  -4.210  1.00 20.40           C  
ATOM   1421  C   ILE A 185      -1.488 -15.396  -4.290  1.00 19.75           C  
ATOM   1422  O   ILE A 185      -2.658 -15.176  -4.602  1.00 18.45           O  
ATOM   1423  CB  ILE A 185      -0.893 -13.335  -3.013  1.00 20.59           C  
ATOM   1424  CG1 ILE A 185       0.204 -12.321  -2.704  1.00 24.08           C  
ATOM   1425  CG2 ILE A 185      -1.140 -14.178  -1.789  1.00 20.68           C  
ATOM   1426  CD1 ILE A 185       0.140 -11.271  -1.996  1.00 27.22           C  
ATOM   1427  N   ARG A 186      -1.040 -16.622  -4.028  1.00 18.57           N  
ATOM   1428  CA  ARG A 186      -1.927 -17.776  -4.135  1.00 18.63           C  
ATOM   1429  C   ARG A 186      -1.700 -18.783  -3.004  1.00 19.35           C  
ATOM   1430  O   ARG A 186      -0.601 -19.264  -2.765  1.00 18.65           O  
ATOM   1431  CB  ARG A 186      -1.631 -18.464  -5.468  1.00 18.25           C  
ATOM   1432  CG  ARG A 186      -2.000 -17.593  -6.666  1.00 16.35           C  
ATOM   1433  CD  ARG A 186      -1.857 -18.356  -7.982  1.00 14.31           C  
ATOM   1434  NE  ARG A 186      -1.757 -17.433  -9.112  1.00 15.52           N  
ATOM   1435  CZ  ARG A 186      -2.866 -17.248  -9.847  1.00 15.76           C  
ATOM   1436  NH1 ARG A 186      -3.991 -17.851  -9.506  1.00 15.27           N  
ATOM   1437  NH2 ARG A 186      -2.808 -16.510 -10.960  1.00 15.98           N  
ATOM   1438  N   SER A 187      -2.788 -19.073  -2.273  1.00 19.09           N  
ATOM   1439  CA  SER A 187      -2.763 -20.223  -1.373  1.00 20.12           C  
ATOM   1440  C   SER A 187      -3.872 -21.207  -1.751  1.00 18.25           C  
ATOM   1441  O   SER A 187      -4.965 -20.823  -2.137  1.00 18.18           O  
ATOM   1442  CB  SER A 187      -2.966 -19.734   0.066  1.00 20.16           C  
ATOM   1443  OG  SER A 187      -2.892 -20.846   0.963  1.00 26.77           O  
ATOM   1444  N   GLY A 188      -3.548 -22.514  -1.672  1.00 17.38           N  
ATOM   1445  CA  GLY A 188      -4.549 -23.512  -2.033  1.00 16.96           C  
ATOM   1446  C   GLY A 188      -4.853 -23.470  -3.527  1.00 16.36           C  
ATOM   1447  O   GLY A 188      -5.981 -23.593  -3.977  1.00 16.76           O  
ATOM   1448  N   ALA A 189      -3.786 -23.224  -4.313  1.00 16.19           N  
ATOM   1449  CA  ALA A 189      -3.937 -23.233  -5.751  1.00 17.17           C  
ATOM   1450  C   ALA A 189      -3.717 -24.631  -6.301  1.00 16.95           C  
ATOM   1451  O   ALA A 189      -3.115 -25.501  -5.679  1.00 15.60           O  
ATOM   1452  CB  ALA A 189      -2.907 -22.276  -6.340  1.00 16.14           C  
ATOM   1453  N   GLY A 190      -4.276 -24.868  -7.487  1.00 16.27           N  
ATOM   1454  CA  GLY A 190      -3.997 -26.128  -8.132  1.00 14.95           C  
ATOM   1455  C   GLY A 190      -2.693 -26.026  -8.913  1.00 15.02           C  
ATOM   1456  O   GLY A 190      -2.547 -25.209  -9.809  1.00 14.26           O  
ATOM   1457  N   VAL A 191      -1.706 -26.837  -8.555  1.00 12.54           N  
ATOM   1458  CA  VAL A 191      -0.403 -26.788  -9.214  1.00 13.15           C  
ATOM   1459  C   VAL A 191      -0.089 -28.127  -9.877  1.00 13.94           C  
ATOM   1460  O   VAL A 191      -0.204 -29.180  -9.251  1.00 14.20           O  
ATOM   1461  CB  VAL A 191       0.703 -26.439  -8.183  1.00 13.92           C  
ATOM   1462  CG1 VAL A 191       2.085 -26.580  -8.805  1.00 11.67           C  
ATOM   1463  CG2 VAL A 191       0.497 -25.016  -7.681  1.00 12.14           C  
ATOM   1464  N   CYS A 192       0.284 -28.077 -11.152  1.00 14.73           N  
ATOM   1465  CA  CYS A 192       0.629 -29.283 -11.901  1.00 14.52           C  
ATOM   1466  C   CYS A 192       1.652 -28.932 -12.975  1.00 14.10           C  
ATOM   1467  O   CYS A 192       1.992 -27.765 -13.163  1.00 13.15           O  
ATOM   1468  CB  CYS A 192      -0.612 -29.876 -12.572  1.00 15.27           C  
ATOM   1469  SG  CYS A 192      -1.260 -28.864 -13.931  1.00 22.06           S  
ATOM   1470  N   VAL A 193       2.146 -29.949 -13.671  1.00 14.80           N  
ATOM   1471  CA  VAL A 193       3.104 -29.729 -14.738  1.00 15.89           C  
ATOM   1472  C   VAL A 193       2.507 -30.209 -16.049  1.00 16.00           C  
ATOM   1473  O   VAL A 193       1.838 -31.240 -16.095  1.00 16.93           O  
ATOM   1474  CB  VAL A 193       4.440 -30.486 -14.493  1.00 16.83           C  
ATOM   1475  CG1 VAL A 193       4.174 -31.969 -14.254  1.00 16.73           C  
ATOM   1476  CG2 VAL A 193       5.357 -30.315 -15.702  1.00 15.74           C  
ATOM   1477  N   LEU A 194       2.729 -29.440 -17.109  1.00 16.17           N  
ATOM   1478  CA  LEU A 194       2.290 -29.787 -18.449  1.00 16.42           C  
ATOM   1479  C   LEU A 194       3.281 -29.253 -19.480  1.00 16.53           C  
ATOM   1480  O   LEU A 194       3.521 -28.058 -19.602  1.00 15.62           O  
ATOM   1481  CB  LEU A 194       0.895 -29.198 -18.680  1.00 18.44           C  
ATOM   1482  CG  LEU A 194       0.354 -29.485 -20.080  1.00 19.69           C  
ATOM   1483  CD1 LEU A 194       0.255 -30.984 -20.369  1.00 17.89           C  
ATOM   1484  CD2 LEU A 194      -1.046 -28.907 -20.303  1.00 21.01           C  
ATOM   1485  N   HIS A 195       3.917 -30.197 -20.191  1.00 16.90           N  
ATOM   1486  CA  HIS A 195       5.033 -29.812 -21.045  1.00 16.74           C  
ATOM   1487  C   HIS A 195       6.177 -29.178 -20.225  1.00 16.58           C  
ATOM   1488  O   HIS A 195       6.710 -29.774 -19.295  1.00 18.45           O  
ATOM   1489  CB  HIS A 195       4.509 -28.866 -22.130  1.00 18.07           C  
ATOM   1490  CG  HIS A 195       3.411 -29.555 -22.912  1.00 21.72           C  
ATOM   1491  ND1 HIS A 195       3.495 -30.838 -23.351  1.00 21.84           N  
ATOM   1492  CD2 HIS A 195       2.163 -29.041 -23.289  1.00 22.34           C  
ATOM   1493  CE1 HIS A 195       2.323 -31.089 -23.972  1.00 21.69           C  
ATOM   1494  NE2 HIS A 195       1.506 -30.032 -23.951  1.00 22.71           N  
ATOM   1495  N   ASN A 196       6.582 -27.948 -20.601  1.00 15.44           N  
ATOM   1496  CA  ASN A 196       7.709 -27.338 -19.890  1.00 15.75           C  
ATOM   1497  C   ASN A 196       7.292 -26.258 -18.879  1.00 16.32           C  
ATOM   1498  O   ASN A 196       8.088 -25.419 -18.470  1.00 17.11           O  
ATOM   1499  CB  ASN A 196       8.639 -26.713 -20.934  1.00 14.33           C  
ATOM   1500  CG  ASN A 196      10.045 -26.641 -20.389  1.00 15.09           C  
ATOM   1501  OD1 ASN A 196      10.613 -27.628 -19.930  1.00 15.66           O  
ATOM   1502  ND2 ASN A 196      10.625 -25.430 -20.462  1.00 12.09           N  
ATOM   1503  N   CYS A 197       6.000 -26.263 -18.485  1.00 15.35           N  
ATOM   1504  CA  CYS A 197       5.547 -25.214 -17.570  1.00 15.13           C  
ATOM   1505  C   CYS A 197       4.907 -25.775 -16.297  1.00 15.81           C  
ATOM   1506  O   CYS A 197       4.269 -26.823 -16.293  1.00 14.63           O  
ATOM   1507  CB  CYS A 197       4.522 -24.348 -18.308  1.00 16.00           C  
ATOM   1508  SG  CYS A 197       5.248 -23.424 -19.680  1.00 19.19           S  
ATOM   1509  N   ILE A 198       5.128 -25.054 -15.177  1.00 14.99           N  
ATOM   1510  CA  ILE A 198       4.354 -25.349 -13.975  1.00 15.37           C  
ATOM   1511  C   ILE A 198       3.128 -24.439 -13.882  1.00 14.41           C  
ATOM   1512  O   ILE A 198       3.233 -23.218 -13.888  1.00 13.86           O  
ATOM   1513  CB  ILE A 198       5.229 -25.152 -12.733  1.00 15.11           C  
ATOM   1514  CG1 ILE A 198       6.599 -25.803 -12.928  1.00 15.96           C  
ATOM   1515  CG2 ILE A 198       4.553 -25.815 -11.514  1.00 15.92           C  
ATOM   1516  CD1 ILE A 198       6.506 -27.314 -13.148  1.00 17.67           C  
ATOM   1517  N   TYR A 199       1.931 -25.052 -13.829  1.00 14.21           N  
ATOM   1518  CA  TYR A 199       0.724 -24.240 -13.737  1.00 14.44           C  
ATOM   1519  C   TYR A 199       0.344 -23.958 -12.282  1.00 14.77           C  
ATOM   1520  O   TYR A 199       0.497 -24.793 -11.400  1.00 14.67           O  
ATOM   1521  CB  TYR A 199      -0.411 -24.991 -14.435  1.00 14.74           C  
ATOM   1522  CG  TYR A 199      -0.239 -24.906 -15.911  1.00 15.72           C  
ATOM   1523  CD1 TYR A 199       0.721 -25.692 -16.543  1.00 15.35           C  
ATOM   1524  CD2 TYR A 199      -1.043 -24.055 -16.669  1.00 14.89           C  
ATOM   1525  CE1 TYR A 199       0.867 -25.638 -17.922  1.00 14.21           C  
ATOM   1526  CE2 TYR A 199      -0.890 -23.994 -18.046  1.00 15.30           C  
ATOM   1527  CZ  TYR A 199       0.062 -24.777 -18.671  1.00 14.18           C  
ATOM   1528  OH  TYR A 199       0.210 -24.733 -20.044  1.00 14.89           O  
ATOM   1529  N   ALA A 200      -0.206 -22.768 -12.050  1.00 12.59           N  
ATOM   1530  CA  ALA A 200      -0.708 -22.357 -10.747  1.00 13.40           C  
ATOM   1531  C   ALA A 200      -2.096 -21.824 -11.088  1.00 14.23           C  
ATOM   1532  O   ALA A 200      -2.238 -20.692 -11.567  1.00 12.51           O  
ATOM   1533  CB  ALA A 200       0.170 -21.242 -10.151  1.00 11.98           C  
ATOM   1534  N   ALA A 201      -3.107 -22.664 -10.873  1.00 12.04           N  
ATOM   1535  CA  ALA A 201      -4.483 -22.312 -11.176  1.00 14.36           C  
ATOM   1536  C   ALA A 201      -5.314 -21.987  -9.940  1.00 13.46           C  
ATOM   1537  O   ALA A 201      -5.335 -22.743  -8.968  1.00 12.57           O  
ATOM   1538  CB  ALA A 201      -5.144 -23.452 -11.954  1.00 10.87           C  
ATOM   1539  N   GLY A 202      -6.001 -20.853  -9.988  1.00 14.51           N  
ATOM   1540  CA  GLY A 202      -6.850 -20.452  -8.883  1.00 13.84           C  
ATOM   1541  C   GLY A 202      -6.102 -20.216  -7.591  1.00 14.75           C  
ATOM   1542  O   GLY A 202      -4.927 -19.827  -7.596  1.00 13.45           O  
ATOM   1543  N   GLY A 203      -6.792 -20.459  -6.481  1.00 15.84           N  
ATOM   1544  CA  GLY A 203      -6.199 -20.260  -5.172  1.00 17.04           C  
ATOM   1545  C   GLY A 203      -6.893 -19.129  -4.429  1.00 17.57           C  
ATOM   1546  O   GLY A 203      -7.868 -18.563  -4.915  1.00 16.85           O  
ATOM   1547  N   TYR A 204      -6.387 -18.806  -3.245  1.00 18.61           N  
ATOM   1548  CA  TYR A 204      -6.940 -17.740  -2.418  1.00 19.61           C  
ATOM   1549  C   TYR A 204      -5.828 -16.716  -2.234  1.00 20.21           C  
ATOM   1550  O   TYR A 204      -4.723 -17.073  -1.829  1.00 19.16           O  
ATOM   1551  CB  TYR A 204      -7.363 -18.322  -1.067  1.00 19.93           C  
ATOM   1552  CG  TYR A 204      -7.866 -17.319  -0.054  1.00 21.82           C  
ATOM   1553  CD1 TYR A 204      -8.962 -16.495  -0.332  1.00 22.79           C  
ATOM   1554  CD2 TYR A 204      -7.276 -17.227   1.206  1.00 21.43           C  
ATOM   1555  CE1 TYR A 204      -9.458 -15.606   0.629  1.00 24.62           C  
ATOM   1556  CE2 TYR A 204      -7.761 -16.346   2.169  1.00 24.13           C  
ATOM   1557  CZ  TYR A 204      -8.850 -15.542   1.876  1.00 23.51           C  
ATOM   1558  OH  TYR A 204      -9.332 -14.688   2.841  1.00 25.11           O  
ATOM   1559  N   ASP A 205      -6.105 -15.450  -2.538  1.00 21.63           N  
ATOM   1560  CA  ASP A 205      -5.058 -14.436  -2.432  1.00 23.57           C  
ATOM   1561  C   ASP A 205      -5.083 -13.692  -1.092  1.00 24.93           C  
ATOM   1562  O   ASP A 205      -4.343 -12.743  -0.857  1.00 24.98           O  
ATOM   1563  CB  ASP A 205      -5.182 -13.455  -3.608  1.00 24.27           C  
ATOM   1564  CG  ASP A 205      -6.436 -12.598  -3.470  1.00 26.53           C  
ATOM   1565  OD1 ASP A 205      -7.125 -12.749  -2.466  1.00 26.41           O  
ATOM   1566  OD2 ASP A 205      -6.701 -11.793  -4.359  1.00 25.88           O  
ATOM   1567  N   GLY A 206      -5.992 -14.127  -0.201  1.00 25.36           N  
ATOM   1568  CA  GLY A 206      -6.092 -13.469   1.096  1.00 27.01           C  
ATOM   1569  C   GLY A 206      -7.406 -12.694   1.260  1.00 28.73           C  
ATOM   1570  O   GLY A 206      -7.797 -12.315   2.351  1.00 29.25           O  
ATOM   1571  N   GLN A 207      -8.062 -12.408   0.117  1.00 29.48           N  
ATOM   1572  CA  GLN A 207      -9.363 -11.753   0.175  1.00 31.51           C  
ATOM   1573  C   GLN A 207     -10.389 -12.470  -0.703  1.00 31.01           C  
ATOM   1574  O   GLN A 207     -11.531 -12.687  -0.319  1.00 31.43           O  
ATOM   1575  CB  GLN A 207      -9.192 -10.309  -0.297  1.00 33.89           C  
ATOM   1576  CG  GLN A 207     -10.478  -9.494  -0.163  1.00 39.86           C  
ATOM   1577  CD  GLN A 207     -10.377  -8.592   1.045  1.00 41.46           C  
ATOM   1578  OE1 GLN A 207      -9.313  -8.272   1.548  1.00 43.62           O  
ATOM   1579  NE2 GLN A 207     -11.571  -8.183   1.519  1.00 43.36           N  
ATOM   1580  N   ASP A 208      -9.956 -12.822  -1.934  1.00 29.59           N  
ATOM   1581  CA  ASP A 208     -10.890 -13.459  -2.860  1.00 28.51           C  
ATOM   1582  C   ASP A 208     -10.366 -14.807  -3.369  1.00 27.03           C  
ATOM   1583  O   ASP A 208      -9.169 -15.060  -3.418  1.00 25.24           O  
ATOM   1584  CB  ASP A 208     -11.116 -12.510  -4.037  1.00 31.36           C  
ATOM   1585  CG  ASP A 208     -11.750 -11.222  -3.530  1.00 34.98           C  
ATOM   1586  OD1 ASP A 208     -12.799 -11.313  -2.892  1.00 38.32           O  
ATOM   1587  OD2 ASP A 208     -11.194 -10.154  -3.772  1.00 36.77           O  
ATOM   1588  N   GLN A 209     -11.308 -15.696  -3.737  1.00 25.37           N  
ATOM   1589  CA  GLN A 209     -10.934 -16.879  -4.511  1.00 23.34           C  
ATOM   1590  C   GLN A 209     -10.568 -16.457  -5.942  1.00 22.57           C  
ATOM   1591  O   GLN A 209     -11.109 -15.503  -6.489  1.00 21.39           O  
ATOM   1592  CB  GLN A 209     -12.160 -17.802  -4.556  1.00 24.11           C  
ATOM   1593  CG  GLN A 209     -12.151 -18.872  -3.466  1.00 23.59           C  
ATOM   1594  CD  GLN A 209     -12.173 -18.228  -2.101  1.00 24.47           C  
ATOM   1595  OE1 GLN A 209     -12.961 -17.351  -1.783  1.00 22.92           O  
ATOM   1596  NE2 GLN A 209     -11.223 -18.708  -1.276  1.00 26.07           N  
ATOM   1597  N   LEU A 210      -9.591 -17.168  -6.549  1.00 21.64           N  
ATOM   1598  CA  LEU A 210      -9.117 -16.727  -7.864  1.00 19.30           C  
ATOM   1599  C   LEU A 210      -9.515 -17.696  -8.976  1.00 18.82           C  
ATOM   1600  O   LEU A 210      -9.515 -18.912  -8.822  1.00 18.52           O  
ATOM   1601  CB  LEU A 210      -7.593 -16.655  -7.833  1.00 19.11           C  
ATOM   1602  CG  LEU A 210      -7.041 -15.763  -6.725  1.00 19.33           C  
ATOM   1603  CD1 LEU A 210      -5.527 -15.920  -6.567  1.00 20.27           C  
ATOM   1604  CD2 LEU A 210      -7.290 -14.278  -6.981  1.00 21.49           C  
ATOM   1605  N   ASN A 211      -9.886 -17.116 -10.130  1.00 18.50           N  
ATOM   1606  CA  ASN A 211     -10.079 -17.949 -11.312  1.00 18.15           C  
ATOM   1607  C   ASN A 211      -8.951 -17.749 -12.333  1.00 17.45           C  
ATOM   1608  O   ASN A 211      -8.881 -18.404 -13.364  1.00 18.32           O  
ATOM   1609  CB  ASN A 211     -11.433 -17.613 -11.941  1.00 18.66           C  
ATOM   1610  CG  ASN A 211     -11.357 -16.263 -12.596  1.00 20.77           C  
ATOM   1611  OD1 ASN A 211     -10.807 -15.308 -12.053  1.00 20.07           O  
ATOM   1612  ND2 ASN A 211     -11.934 -16.193 -13.804  1.00 22.73           N  
ATOM   1613  N   SER A 212      -8.070 -16.774 -12.040  1.00 16.72           N  
ATOM   1614  CA  SER A 212      -6.909 -16.577 -12.905  1.00 17.70           C  
ATOM   1615  C   SER A 212      -5.931 -17.756 -12.810  1.00 17.17           C  
ATOM   1616  O   SER A 212      -5.879 -18.478 -11.823  1.00 16.57           O  
ATOM   1617  CB  SER A 212      -6.211 -15.280 -12.484  1.00 17.68           C  
ATOM   1618  OG  SER A 212      -5.436 -15.520 -11.310  1.00 18.68           O  
ATOM   1619  N   VAL A 213      -5.168 -17.960 -13.879  1.00 16.42           N  
ATOM   1620  CA  VAL A 213      -4.213 -19.057 -13.964  1.00 15.41           C  
ATOM   1621  C   VAL A 213      -2.915 -18.552 -14.599  1.00 16.67           C  
ATOM   1622  O   VAL A 213      -2.947 -17.901 -15.646  1.00 16.63           O  
ATOM   1623  CB  VAL A 213      -4.753 -20.197 -14.865  1.00 15.88           C  
ATOM   1624  CG1 VAL A 213      -3.776 -21.381 -14.863  1.00 16.27           C  
ATOM   1625  CG2 VAL A 213      -6.142 -20.625 -14.404  1.00 15.42           C  
ATOM   1626  N   GLU A 214      -1.784 -18.830 -13.960  1.00 15.27           N  
ATOM   1627  CA  GLU A 214      -0.495 -18.433 -14.515  1.00 16.29           C  
ATOM   1628  C   GLU A 214       0.440 -19.640 -14.541  1.00 16.01           C  
ATOM   1629  O   GLU A 214       0.252 -20.593 -13.782  1.00 17.62           O  
ATOM   1630  CB  GLU A 214       0.118 -17.265 -13.724  1.00 16.37           C  
ATOM   1631  CG  GLU A 214       0.352 -17.488 -12.241  1.00 16.25           C  
ATOM   1632  CD  GLU A 214       0.819 -16.214 -11.545  1.00 18.35           C  
ATOM   1633  OE1 GLU A 214       1.887 -15.684 -11.930  1.00 17.84           O  
ATOM   1634  OE2 GLU A 214       0.121 -15.738 -10.618  1.00 17.29           O  
ATOM   1635  N   ARG A 215       1.426 -19.618 -15.434  1.00 16.24           N  
ATOM   1636  CA  ARG A 215       2.356 -20.734 -15.541  1.00 16.76           C  
ATOM   1637  C   ARG A 215       3.805 -20.276 -15.620  1.00 16.55           C  
ATOM   1638  O   ARG A 215       4.128 -19.240 -16.212  1.00 16.34           O  
ATOM   1639  CB  ARG A 215       2.012 -21.612 -16.758  1.00 16.76           C  
ATOM   1640  CG  ARG A 215       2.261 -20.948 -18.107  1.00 15.72           C  
ATOM   1641  CD  ARG A 215       1.758 -21.787 -19.283  1.00 17.78           C  
ATOM   1642  NE  ARG A 215       1.944 -21.053 -20.536  1.00 19.32           N  
ATOM   1643  CZ  ARG A 215       1.362 -21.353 -21.693  1.00 19.51           C  
ATOM   1644  NH1 ARG A 215       0.535 -22.390 -21.787  1.00 17.46           N  
ATOM   1645  NH2 ARG A 215       1.604 -20.600 -22.762  1.00 18.31           N  
ATOM   1646  N   TYR A 216       4.671 -21.069 -15.003  1.00 15.95           N  
ATOM   1647  CA  TYR A 216       6.097 -20.795 -14.957  1.00 16.77           C  
ATOM   1648  C   TYR A 216       6.816 -21.667 -15.985  1.00 16.69           C  
ATOM   1649  O   TYR A 216       6.820 -22.891 -15.863  1.00 16.68           O  
ATOM   1650  CB  TYR A 216       6.624 -21.113 -13.552  1.00 16.83           C  
ATOM   1651  CG  TYR A 216       8.118 -20.977 -13.395  1.00 17.85           C  
ATOM   1652  CD1 TYR A 216       8.720 -19.721 -13.331  1.00 18.69           C  
ATOM   1653  CD2 TYR A 216       8.937 -22.106 -13.331  1.00 16.39           C  
ATOM   1654  CE1 TYR A 216      10.105 -19.593 -13.209  1.00 20.31           C  
ATOM   1655  CE2 TYR A 216      10.320 -21.990 -13.212  1.00 17.81           C  
ATOM   1656  CZ  TYR A 216      10.896 -20.729 -13.152  1.00 18.16           C  
ATOM   1657  OH  TYR A 216      12.259 -20.597 -13.033  1.00 20.14           O  
ATOM   1658  N   ASP A 217       7.403 -21.050 -17.006  1.00 16.90           N  
ATOM   1659  CA  ASP A 217       8.137 -21.824 -17.999  1.00 17.83           C  
ATOM   1660  C   ASP A 217       9.550 -21.966 -17.435  1.00 16.16           C  
ATOM   1661  O   ASP A 217      10.251 -20.971 -17.259  1.00 16.98           O  
ATOM   1662  CB  ASP A 217       8.168 -21.096 -19.347  1.00 18.99           C  
ATOM   1663  CG  ASP A 217       8.689 -21.981 -20.472  1.00 22.03           C  
ATOM   1664  OD1 ASP A 217       9.782 -22.562 -20.308  1.00 20.48           O  
ATOM   1665  OD2 ASP A 217       8.008 -22.097 -21.515  1.00 20.55           O  
ATOM   1666  N   VAL A 218       9.964 -23.195 -17.138  1.00 16.70           N  
ATOM   1667  CA  VAL A 218      11.285 -23.414 -16.556  1.00 17.26           C  
ATOM   1668  C   VAL A 218      12.441 -22.975 -17.453  1.00 17.88           C  
ATOM   1669  O   VAL A 218      13.538 -22.708 -16.965  1.00 17.85           O  
ATOM   1670  CB  VAL A 218      11.499 -24.906 -16.145  1.00 15.36           C  
ATOM   1671  CG1 VAL A 218      10.429 -25.326 -15.134  1.00 12.70           C  
ATOM   1672  CG2 VAL A 218      11.470 -25.807 -17.370  1.00 13.38           C  
ATOM   1673  N   GLU A 219      12.195 -22.896 -18.757  1.00 17.91           N  
ATOM   1674  CA  GLU A 219      13.234 -22.480 -19.698  1.00 19.16           C  
ATOM   1675  C   GLU A 219      13.445 -20.967 -19.671  1.00 19.66           C  
ATOM   1676  O   GLU A 219      14.584 -20.500 -19.616  1.00 21.55           O  
ATOM   1677  CB  GLU A 219      12.872 -22.922 -21.120  1.00 19.37           C  
ATOM   1678  CG  GLU A 219      13.804 -22.392 -22.215  1.00 22.62           C  
ATOM   1679  CD  GLU A 219      15.201 -23.001 -22.178  1.00 24.04           C  
ATOM   1680  OE1 GLU A 219      15.500 -23.799 -21.261  1.00 22.58           O  
ATOM   1681  OE2 GLU A 219      16.007 -22.675 -23.074  1.00 24.31           O  
ATOM   1682  N   THR A 220      12.352 -20.205 -19.702  1.00 18.39           N  
ATOM   1683  CA  THR A 220      12.432 -18.746 -19.694  1.00 19.05           C  
ATOM   1684  C   THR A 220      12.350 -18.118 -18.312  1.00 19.25           C  
ATOM   1685  O   THR A 220      12.536 -16.907 -18.162  1.00 19.30           O  
ATOM   1686  CB  THR A 220      11.340 -18.124 -20.569  1.00 18.72           C  
ATOM   1687  OG1 THR A 220      10.053 -18.551 -20.106  1.00 20.97           O  
ATOM   1688  CG2 THR A 220      11.529 -18.547 -22.020  1.00 19.46           C  
ATOM   1689  N   GLU A 221      12.059 -18.939 -17.311  1.00 19.03           N  
ATOM   1690  CA  GLU A 221      11.986 -18.485 -15.930  1.00 18.66           C  
ATOM   1691  C   GLU A 221      10.981 -17.361 -15.684  1.00 19.17           C  
ATOM   1692  O   GLU A 221      11.156 -16.542 -14.784  1.00 18.23           O  
ATOM   1693  CB  GLU A 221      13.390 -18.066 -15.477  1.00 18.62           C  
ATOM   1694  CG  GLU A 221      14.407 -19.195 -15.638  1.00 20.83           C  
ATOM   1695  CD  GLU A 221      15.811 -18.828 -15.192  1.00 22.64           C  
ATOM   1696  OE1 GLU A 221      16.021 -17.690 -14.726  1.00 21.80           O  
ATOM   1697  OE2 GLU A 221      16.712 -19.689 -15.309  1.00 25.33           O  
ATOM   1698  N   THR A 222       9.912 -17.344 -16.471  1.00 19.18           N  
ATOM   1699  CA  THR A 222       8.883 -16.319 -16.339  1.00 20.09           C  
ATOM   1700  C   THR A 222       7.520 -16.913 -15.990  1.00 18.69           C  
ATOM   1701  O   THR A 222       7.216 -18.046 -16.361  1.00 20.64           O  
ATOM   1702  CB  THR A 222       8.709 -15.548 -17.660  1.00 19.95           C  
ATOM   1703  OG1 THR A 222       8.361 -16.476 -18.696  1.00 23.07           O  
ATOM   1704  CG2 THR A 222      10.003 -14.843 -18.052  1.00 19.37           C  
ATOM   1705  N   TRP A 223       6.707 -16.134 -15.283  1.00 18.36           N  
ATOM   1706  CA  TRP A 223       5.348 -16.540 -14.933  1.00 18.07           C  
ATOM   1707  C   TRP A 223       4.437 -15.758 -15.870  1.00 18.75           C  
ATOM   1708  O   TRP A 223       4.483 -14.529 -15.907  1.00 19.08           O  
ATOM   1709  CB  TRP A 223       5.006 -16.178 -13.486  1.00 15.47           C  
ATOM   1710  CG  TRP A 223       5.554 -17.125 -12.457  1.00 15.35           C  
ATOM   1711  CD1 TRP A 223       6.695 -16.971 -11.719  1.00 15.43           C  
ATOM   1712  CD2 TRP A 223       4.951 -18.348 -12.014  1.00 14.65           C  
ATOM   1713  NE1 TRP A 223       6.833 -18.020 -10.836  1.00 15.82           N  
ATOM   1714  CE2 TRP A 223       5.778 -18.879 -10.998  1.00 15.12           C  
ATOM   1715  CE3 TRP A 223       3.788 -19.046 -12.375  1.00 14.45           C  
ATOM   1716  CZ2 TRP A 223       5.478 -20.079 -10.335  1.00 13.36           C  
ATOM   1717  CZ3 TRP A 223       3.490 -20.239 -11.715  1.00 15.21           C  
ATOM   1718  CH2 TRP A 223       4.333 -20.741 -10.706  1.00 14.28           C  
ATOM   1719  N   THR A 224       3.582 -16.480 -16.580  1.00 19.66           N  
ATOM   1720  CA  THR A 224       2.722 -15.945 -17.613  1.00 21.99           C  
ATOM   1721  C   THR A 224       1.273 -16.277 -17.302  1.00 20.67           C  
ATOM   1722  O   THR A 224       0.944 -17.356 -16.827  1.00 20.70           O  
ATOM   1723  CB  THR A 224       3.127 -16.574 -18.946  1.00 23.19           C  
ATOM   1724  OG1 THR A 224       4.494 -16.257 -19.216  1.00 27.12           O  
ATOM   1725  CG2 THR A 224       2.258 -16.015 -20.076  1.00 26.07           C  
ATOM   1726  N   PHE A 225       0.345 -15.339 -17.502  1.00 19.84           N  
ATOM   1727  CA  PHE A 225      -1.074 -15.607 -17.386  1.00 19.24           C  
ATOM   1728  C   PHE A 225      -1.569 -16.339 -18.623  1.00 19.57           C  
ATOM   1729  O   PHE A 225      -1.237 -16.001 -19.751  1.00 18.93           O  
ATOM   1730  CB  PHE A 225      -1.803 -14.269 -17.245  1.00 19.37           C  
ATOM   1731  CG  PHE A 225      -1.748 -13.808 -15.819  1.00 19.44           C  
ATOM   1732  CD1 PHE A 225      -2.434 -14.518 -14.841  1.00 19.17           C  
ATOM   1733  CD2 PHE A 225      -1.028 -12.673 -15.485  1.00 19.01           C  
ATOM   1734  CE1 PHE A 225      -2.396 -14.087 -13.522  1.00 20.62           C  
ATOM   1735  CE2 PHE A 225      -0.993 -12.249 -14.159  1.00 20.35           C  
ATOM   1736  CZ  PHE A 225      -1.675 -12.953 -13.174  1.00 20.45           C  
ATOM   1737  N   VAL A 226      -2.343 -17.412 -18.415  1.00 18.88           N  
ATOM   1738  CA  VAL A 226      -3.071 -18.004 -19.530  1.00 19.29           C  
ATOM   1739  C   VAL A 226      -4.577 -17.748 -19.347  1.00 19.24           C  
ATOM   1740  O   VAL A 226      -5.002 -16.956 -18.518  1.00 20.29           O  
ATOM   1741  CB  VAL A 226      -2.786 -19.505 -19.530  1.00 20.53           C  
ATOM   1742  CG1 VAL A 226      -1.325 -19.757 -19.888  1.00 20.61           C  
ATOM   1743  CG2 VAL A 226      -3.069 -20.080 -18.159  1.00 19.11           C  
ATOM   1744  N   ALA A 227      -5.405 -18.417 -20.164  1.00 17.42           N  
ATOM   1745  CA  ALA A 227      -6.843 -18.197 -20.003  1.00 18.48           C  
ATOM   1746  C   ALA A 227      -7.307 -18.521 -18.580  1.00 19.45           C  
ATOM   1747  O   ALA A 227      -6.853 -19.466 -17.949  1.00 19.00           O  
ATOM   1748  CB  ALA A 227      -7.582 -19.075 -21.014  1.00 16.73           C  
ATOM   1749  N   PRO A 228      -8.233 -17.710 -18.040  1.00 20.52           N  
ATOM   1750  CA  PRO A 228      -8.758 -17.917 -16.696  1.00 19.33           C  
ATOM   1751  C   PRO A 228      -9.797 -19.038 -16.714  1.00 19.39           C  
ATOM   1752  O   PRO A 228     -10.411 -19.321 -17.733  1.00 19.00           O  
ATOM   1753  CB  PRO A 228      -9.433 -16.615 -16.281  1.00 19.01           C  
ATOM   1754  CG  PRO A 228      -9.956 -15.992 -17.561  1.00 20.52           C  
ATOM   1755  CD  PRO A 228      -8.826 -16.485 -18.584  1.00 19.43           C  
ATOM   1756  N   MET A 229      -9.964 -19.703 -15.560  1.00 18.13           N  
ATOM   1757  CA  MET A 229     -11.038 -20.693 -15.473  1.00 18.74           C  
ATOM   1758  C   MET A 229     -12.405 -20.009 -15.429  1.00 18.96           C  
ATOM   1759  O   MET A 229     -12.532 -18.814 -15.203  1.00 19.86           O  
ATOM   1760  CB  MET A 229     -10.863 -21.525 -14.195  1.00 15.94           C  
ATOM   1761  CG  MET A 229      -9.513 -22.239 -14.103  1.00 17.39           C  
ATOM   1762  SD  MET A 229      -9.339 -23.155 -12.566  1.00 16.11           S  
ATOM   1763  CE  MET A 229      -9.000 -21.759 -11.487  1.00 13.80           C  
ATOM   1764  N   LYS A 230     -13.459 -20.805 -15.687  1.00 19.42           N  
ATOM   1765  CA  LYS A 230     -14.803 -20.248 -15.602  1.00 22.05           C  
ATOM   1766  C   LYS A 230     -15.166 -19.902 -14.156  1.00 23.23           C  
ATOM   1767  O   LYS A 230     -15.748 -18.870 -13.860  1.00 24.36           O  
ATOM   1768  CB  LYS A 230     -15.790 -21.283 -16.150  1.00 23.51           C  
ATOM   1769  CG  LYS A 230     -17.244 -20.841 -15.945  1.00 27.05           C  
ATOM   1770  CD  LYS A 230     -18.264 -21.878 -16.419  1.00 28.81           C  
ATOM   1771  CE  LYS A 230     -19.711 -21.460 -16.117  1.00 31.09           C  
ATOM   1772  NZ  LYS A 230     -20.628 -22.450 -16.677  1.00 34.28           N  
ATOM   1773  N   HIS A 231     -14.792 -20.805 -13.251  1.00 21.85           N  
ATOM   1774  CA  HIS A 231     -15.089 -20.641 -11.822  1.00 22.00           C  
ATOM   1775  C   HIS A 231     -13.837 -20.231 -11.052  1.00 21.05           C  
ATOM   1776  O   HIS A 231     -12.762 -20.788 -11.231  1.00 20.40           O  
ATOM   1777  CB  HIS A 231     -15.613 -21.961 -11.224  1.00 20.53           C  
ATOM   1778  CG  HIS A 231     -16.940 -22.363 -11.816  1.00 21.73           C  
ATOM   1779  ND1 HIS A 231     -18.129 -21.818 -11.462  1.00 22.70           N  
ATOM   1780  CD2 HIS A 231     -17.179 -23.388 -12.738  1.00 22.36           C  
ATOM   1781  CE1 HIS A 231     -19.062 -22.495 -12.166  1.00 22.18           C  
ATOM   1782  NE2 HIS A 231     -18.520 -23.441 -12.936  1.00 24.02           N  
ATOM   1783  N   ARG A 232     -13.959 -19.188 -10.190  1.00 20.86           N  
ATOM   1784  CA  ARG A 232     -12.895 -19.002  -9.218  1.00 22.42           C  
ATOM   1785  C   ARG A 232     -12.877 -20.192  -8.269  1.00 21.10           C  
ATOM   1786  O   ARG A 232     -13.899 -20.781  -7.957  1.00 21.53           O  
ATOM   1787  CB  ARG A 232     -13.133 -17.714  -8.405  1.00 25.23           C  
ATOM   1788  CG  ARG A 232     -14.014 -16.674  -9.102  1.00 30.69           C  
ATOM   1789  CD  ARG A 232     -14.251 -15.435  -8.220  1.00 33.35           C  
ATOM   1790  NE  ARG A 232     -13.313 -14.356  -8.564  1.00 39.84           N  
ATOM   1791  CZ  ARG A 232     -13.832 -13.168  -8.936  1.00 42.29           C  
ATOM   1792  NH1 ARG A 232     -15.142 -12.995  -8.970  1.00 44.79           N  
ATOM   1793  NH2 ARG A 232     -13.015 -12.176  -9.304  1.00 43.12           N  
ATOM   1794  N   ARG A 233     -11.670 -20.582  -7.847  1.00 20.34           N  
ATOM   1795  CA  ARG A 233     -11.635 -21.672  -6.897  1.00 19.30           C  
ATOM   1796  C   ARG A 233     -10.307 -21.794  -6.160  1.00 18.16           C  
ATOM   1797  O   ARG A 233      -9.223 -21.572  -6.681  1.00 17.79           O  
ATOM   1798  CB  ARG A 233     -12.033 -22.987  -7.585  1.00 21.07           C  
ATOM   1799  CG  ARG A 233     -11.520 -23.113  -9.021  1.00 20.00           C  
ATOM   1800  CD  ARG A 233     -11.816 -24.506  -9.606  1.00 19.25           C  
ATOM   1801  NE  ARG A 233     -12.633 -24.402 -10.822  1.00 20.27           N  
ATOM   1802  CZ  ARG A 233     -13.483 -25.416 -11.100  1.00 20.18           C  
ATOM   1803  NH1 ARG A 233     -13.578 -26.452 -10.282  1.00 20.01           N  
ATOM   1804  NH2 ARG A 233     -14.217 -25.376 -12.216  1.00 21.93           N  
ATOM   1805  N   SER A 234     -10.459 -22.101  -4.874  1.00 16.42           N  
ATOM   1806  CA  SER A 234      -9.312 -22.483  -4.080  1.00 15.22           C  
ATOM   1807  C   SER A 234      -9.506 -23.891  -3.526  1.00 14.54           C  
ATOM   1808  O   SER A 234     -10.617 -24.399  -3.445  1.00 12.97           O  
ATOM   1809  CB  SER A 234      -9.179 -21.484  -2.932  1.00 15.79           C  
ATOM   1810  OG  SER A 234     -10.376 -21.492  -2.160  1.00 17.75           O  
ATOM   1811  N   ALA A 235      -8.423 -24.578  -3.179  1.00 13.79           N  
ATOM   1812  CA  ALA A 235      -8.501 -25.955  -2.694  1.00 14.93           C  
ATOM   1813  C   ALA A 235      -9.099 -26.847  -3.775  1.00 14.24           C  
ATOM   1814  O   ALA A 235      -9.902 -27.736  -3.489  1.00 13.88           O  
ATOM   1815  CB  ALA A 235      -9.344 -26.028  -1.416  1.00 13.85           C  
ATOM   1816  N   LEU A 236      -8.708 -26.597  -5.022  1.00 14.97           N  
ATOM   1817  CA  LEU A 236      -9.196 -27.398  -6.139  1.00 15.96           C  
ATOM   1818  C   LEU A 236      -8.295 -28.593  -6.364  1.00 16.15           C  
ATOM   1819  O   LEU A 236      -7.122 -28.608  -6.022  1.00 17.07           O  
ATOM   1820  CB  LEU A 236      -9.255 -26.536  -7.414  1.00 15.92           C  
ATOM   1821  CG  LEU A 236      -7.912 -25.891  -7.776  1.00 15.87           C  
ATOM   1822  CD1 LEU A 236      -7.720 -25.721  -9.279  1.00 16.24           C  
ATOM   1823  CD2 LEU A 236      -7.752 -24.494  -7.190  1.00 14.95           C  
ATOM   1824  N   GLY A 237      -8.905 -29.663  -6.890  1.00 16.61           N  
ATOM   1825  CA  GLY A 237      -8.091 -30.796  -7.286  1.00 14.62           C  
ATOM   1826  C   GLY A 237      -7.552 -30.552  -8.686  1.00 16.07           C  
ATOM   1827  O   GLY A 237      -8.147 -29.851  -9.490  1.00 16.16           O  
ATOM   1828  N   ILE A 238      -6.365 -31.101  -8.965  1.00 14.89           N  
ATOM   1829  CA  ILE A 238      -5.815 -30.879 -10.295  1.00 14.90           C  
ATOM   1830  C   ILE A 238      -4.894 -32.018 -10.719  1.00 15.59           C  
ATOM   1831  O   ILE A 238      -4.210 -32.653  -9.922  1.00 15.76           O  
ATOM   1832  CB  ILE A 238      -5.045 -29.556 -10.304  1.00 14.49           C  
ATOM   1833  CG1 ILE A 238      -4.613 -29.224 -11.737  1.00 11.71           C  
ATOM   1834  CG2 ILE A 238      -3.772 -29.693  -9.451  1.00 13.28           C  
ATOM   1835  CD1 ILE A 238      -4.024 -27.821 -11.860  1.00 11.48           C  
ATOM   1836  N   THR A 239      -4.944 -32.305 -12.029  1.00 15.93           N  
ATOM   1837  CA  THR A 239      -4.071 -33.314 -12.602  1.00 16.69           C  
ATOM   1838  C   THR A 239      -4.028 -33.149 -14.113  1.00 17.45           C  
ATOM   1839  O   THR A 239      -4.657 -32.274 -14.695  1.00 17.24           O  
ATOM   1840  CB  THR A 239      -4.617 -34.699 -12.253  1.00 17.97           C  
ATOM   1841  OG1 THR A 239      -3.687 -35.688 -12.696  1.00 19.11           O  
ATOM   1842  CG2 THR A 239      -5.947 -34.936 -12.966  1.00 15.28           C  
ATOM   1843  N   VAL A 240      -3.210 -33.999 -14.743  1.00 18.06           N  
ATOM   1844  CA  VAL A 240      -3.144 -33.992 -16.187  1.00 18.43           C  
ATOM   1845  C   VAL A 240      -3.501 -35.367 -16.728  1.00 19.25           C  
ATOM   1846  O   VAL A 240      -3.107 -36.392 -16.193  1.00 18.43           O  
ATOM   1847  CB  VAL A 240      -1.713 -33.652 -16.585  1.00 19.55           C  
ATOM   1848  CG1 VAL A 240      -1.542 -33.777 -18.092  1.00 20.69           C  
ATOM   1849  CG2 VAL A 240      -1.368 -32.243 -16.163  1.00 20.16           C  
ATOM   1850  N   HIS A 241      -4.286 -35.367 -17.796  1.00 19.32           N  
ATOM   1851  CA  HIS A 241      -4.717 -36.601 -18.423  1.00 19.70           C  
ATOM   1852  C   HIS A 241      -4.662 -36.407 -19.933  1.00 20.55           C  
ATOM   1853  O   HIS A 241      -5.269 -35.481 -20.475  1.00 19.20           O  
ATOM   1854  CB  HIS A 241      -6.134 -36.945 -17.963  1.00 20.76           C  
ATOM   1855  CG  HIS A 241      -6.684 -38.207 -18.556  1.00 23.37           C  
ATOM   1856  ND1 HIS A 241      -7.149 -38.283 -19.851  1.00 23.57           N  
ATOM   1857  CD2 HIS A 241      -6.873 -39.434 -18.016  1.00 22.51           C  
ATOM   1858  CE1 HIS A 241      -7.605 -39.501 -20.083  1.00 23.55           C  
ATOM   1859  NE2 HIS A 241      -7.450 -40.219 -18.985  1.00 23.79           N  
ATOM   1860  N   GLN A 242      -3.899 -37.270 -20.594  1.00 20.83           N  
ATOM   1861  CA  GLN A 242      -3.740 -37.235 -22.039  1.00 21.62           C  
ATOM   1862  C   GLN A 242      -3.504 -35.839 -22.622  1.00 21.46           C  
ATOM   1863  O   GLN A 242      -4.206 -35.402 -23.531  1.00 21.86           O  
ATOM   1864  CB  GLN A 242      -4.947 -37.913 -22.698  1.00 23.43           C  
ATOM   1865  CG  GLN A 242      -4.922 -39.438 -22.534  1.00 27.11           C  
ATOM   1866  CD  GLN A 242      -6.194 -40.122 -23.001  1.00 29.71           C  
ATOM   1867  OE1 GLN A 242      -7.009 -39.534 -23.714  1.00 31.09           O  
ATOM   1868  NE2 GLN A 242      -6.365 -41.383 -22.608  1.00 29.90           N  
ATOM   1869  N   GLY A 243      -2.511 -35.143 -22.071  1.00 21.36           N  
ATOM   1870  CA  GLY A 243      -2.148 -33.822 -22.559  1.00 19.83           C  
ATOM   1871  C   GLY A 243      -2.986 -32.618 -22.155  1.00 21.02           C  
ATOM   1872  O   GLY A 243      -2.723 -31.501 -22.614  1.00 19.11           O  
ATOM   1873  N   ARG A 244      -3.995 -32.826 -21.314  1.00 20.81           N  
ATOM   1874  CA  ARG A 244      -4.836 -31.713 -20.874  1.00 20.96           C  
ATOM   1875  C   ARG A 244      -4.911 -31.611 -19.358  1.00 19.17           C  
ATOM   1876  O   ARG A 244      -4.829 -32.609 -18.641  1.00 19.03           O  
ATOM   1877  CB  ARG A 244      -6.253 -31.847 -21.451  1.00 23.32           C  
ATOM   1878  CG  ARG A 244      -6.343 -31.641 -22.962  1.00 27.47           C  
ATOM   1879  CD  ARG A 244      -7.797 -31.501 -23.403  1.00 29.52           C  
ATOM   1880  NE  ARG A 244      -7.955 -31.294 -24.842  1.00 34.54           N  
ATOM   1881  CZ  ARG A 244      -7.729 -32.222 -25.766  1.00 36.84           C  
ATOM   1882  NH1 ARG A 244      -7.327 -33.437 -25.411  1.00 39.34           N  
ATOM   1883  NH2 ARG A 244      -7.920 -31.940 -27.048  1.00 38.50           N  
ATOM   1884  N   ILE A 245      -5.076 -30.385 -18.863  1.00 18.16           N  
ATOM   1885  CA  ILE A 245      -5.170 -30.164 -17.435  1.00 17.58           C  
ATOM   1886  C   ILE A 245      -6.630 -30.272 -17.015  1.00 18.21           C  
ATOM   1887  O   ILE A 245      -7.519 -29.792 -17.717  1.00 19.82           O  
ATOM   1888  CB  ILE A 245      -4.650 -28.760 -17.051  1.00 17.50           C  
ATOM   1889  CG1 ILE A 245      -3.181 -28.610 -17.469  1.00 17.40           C  
ATOM   1890  CG2 ILE A 245      -4.795 -28.543 -15.546  1.00 16.22           C  
ATOM   1891  CD1 ILE A 245      -2.584 -27.240 -17.154  1.00 16.65           C  
ATOM   1892  N   TYR A 246      -6.869 -30.919 -15.880  1.00 17.76           N  
ATOM   1893  CA  TYR A 246      -8.215 -31.055 -15.343  1.00 17.19           C  
ATOM   1894  C   TYR A 246      -8.232 -30.504 -13.927  1.00 17.43           C  
ATOM   1895  O   TYR A 246      -7.375 -30.842 -13.110  1.00 16.77           O  
ATOM   1896  CB  TYR A 246      -8.664 -32.520 -15.300  1.00 18.80           C  
ATOM   1897  CG  TYR A 246      -9.018 -33.121 -16.641  1.00 20.12           C  
ATOM   1898  CD1 TYR A 246      -8.023 -33.518 -17.536  1.00 19.41           C  
ATOM   1899  CD2 TYR A 246     -10.350 -33.306 -17.011  1.00 21.05           C  
ATOM   1900  CE1 TYR A 246      -8.345 -34.087 -18.767  1.00 20.95           C  
ATOM   1901  CE2 TYR A 246     -10.687 -33.872 -18.241  1.00 21.16           C  
ATOM   1902  CZ  TYR A 246      -9.679 -34.260 -19.114  1.00 21.15           C  
ATOM   1903  OH  TYR A 246      -9.996 -34.812 -20.332  1.00 20.26           O  
ATOM   1904  N   VAL A 247      -9.196 -29.638 -13.642  1.00 15.91           N  
ATOM   1905  CA  VAL A 247      -9.331 -29.085 -12.305  1.00 16.24           C  
ATOM   1906  C   VAL A 247     -10.653 -29.625 -11.767  1.00 17.30           C  
ATOM   1907  O   VAL A 247     -11.659 -29.626 -12.478  1.00 15.66           O  
ATOM   1908  CB  VAL A 247      -9.339 -27.546 -12.324  1.00 15.96           C  
ATOM   1909  CG1 VAL A 247      -8.029 -27.041 -12.924  1.00 16.21           C  
ATOM   1910  CG2 VAL A 247     -10.517 -27.032 -13.122  1.00 16.36           C  
ATOM   1911  N   LEU A 248     -10.645 -30.099 -10.523  1.00 16.76           N  
ATOM   1912  CA  LEU A 248     -11.848 -30.668  -9.922  1.00 17.23           C  
ATOM   1913  C   LEU A 248     -12.301 -29.962  -8.654  1.00 16.88           C  
ATOM   1914  O   LEU A 248     -11.549 -29.863  -7.688  1.00 14.56           O  
ATOM   1915  CB  LEU A 248     -11.633 -32.149  -9.594  1.00 17.45           C  
ATOM   1916  CG  LEU A 248     -11.465 -33.152 -10.740  1.00 18.92           C  
ATOM   1917  CD1 LEU A 248     -10.177 -32.881 -11.510  1.00 19.56           C  
ATOM   1918  CD2 LEU A 248     -11.435 -34.556 -10.147  1.00 20.63           C  
ATOM   1919  N   GLY A 249     -13.542 -29.487  -8.668  1.00 15.72           N  
ATOM   1920  CA  GLY A 249     -14.167 -28.856  -7.506  1.00 14.92           C  
ATOM   1921  C   GLY A 249     -13.358 -27.643  -6.978  1.00 15.02           C  
ATOM   1922  O   GLY A 249     -12.788 -26.834  -7.721  1.00 16.65           O  
ATOM   1923  N   GLY A 250     -13.394 -27.512  -5.650  1.00 15.73           N  
ATOM   1924  CA  GLY A 250     -12.804 -26.348  -4.999  1.00 15.67           C  
ATOM   1925  C   GLY A 250     -13.910 -25.471  -4.414  1.00 16.46           C  
ATOM   1926  O   GLY A 250     -15.087 -25.784  -4.507  1.00 16.32           O  
ATOM   1927  N   TYR A 251     -13.475 -24.388  -3.743  1.00 16.07           N  
ATOM   1928  CA  TYR A 251     -14.391 -23.443  -3.118  1.00 16.27           C  
ATOM   1929  C   TYR A 251     -14.337 -22.116  -3.882  1.00 17.20           C  
ATOM   1930  O   TYR A 251     -13.275 -21.554  -4.115  1.00 16.58           O  
ATOM   1931  CB  TYR A 251     -13.972 -23.296  -1.634  1.00 16.25           C  
ATOM   1932  CG  TYR A 251     -14.732 -22.236  -0.887  1.00 18.72           C  
ATOM   1933  CD1 TYR A 251     -16.105 -22.348  -0.685  1.00 18.40           C  
ATOM   1934  CD2 TYR A 251     -14.040 -21.162  -0.326  1.00 18.89           C  
ATOM   1935  CE1 TYR A 251     -16.776 -21.398   0.079  1.00 19.66           C  
ATOM   1936  CE2 TYR A 251     -14.707 -20.211   0.427  1.00 19.48           C  
ATOM   1937  CZ  TYR A 251     -16.069 -20.322   0.626  1.00 20.79           C  
ATOM   1938  OH  TYR A 251     -16.737 -19.388   1.395  1.00 23.38           O  
ATOM   1939  N   ASP A 252     -15.491 -21.562  -4.282  1.00 18.43           N  
ATOM   1940  CA  ASP A 252     -15.459 -20.297  -5.008  1.00 20.25           C  
ATOM   1941  C   ASP A 252     -15.777 -19.080  -4.132  1.00 21.64           C  
ATOM   1942  O   ASP A 252     -16.022 -17.983  -4.611  1.00 20.99           O  
ATOM   1943  CB  ASP A 252     -16.412 -20.373  -6.206  1.00 21.25           C  
ATOM   1944  CG  ASP A 252     -17.884 -20.472  -5.787  1.00 23.31           C  
ATOM   1945  OD1 ASP A 252     -18.173 -20.299  -4.604  1.00 23.47           O  
ATOM   1946  OD2 ASP A 252     -18.724 -20.690  -6.661  1.00 22.76           O  
ATOM   1947  N   GLY A 253     -15.808 -19.310  -2.802  1.00 22.98           N  
ATOM   1948  CA  GLY A 253     -16.107 -18.210  -1.891  1.00 24.86           C  
ATOM   1949  C   GLY A 253     -17.589 -18.186  -1.489  1.00 26.43           C  
ATOM   1950  O   GLY A 253     -18.018 -17.434  -0.622  1.00 26.83           O  
ATOM   1951  N   HIS A 254     -18.375 -19.025  -2.195  1.00 27.66           N  
ATOM   1952  CA  HIS A 254     -19.808 -19.128  -1.938  1.00 29.91           C  
ATOM   1953  C   HIS A 254     -20.241 -20.594  -1.906  1.00 29.00           C  
ATOM   1954  O   HIS A 254     -20.912 -21.065  -0.992  1.00 29.03           O  
ATOM   1955  CB  HIS A 254     -20.531 -18.413  -3.081  1.00 32.98           C  
ATOM   1956  CG  HIS A 254     -22.006 -18.726  -3.052  1.00 36.95           C  
ATOM   1957  ND1 HIS A 254     -22.586 -19.669  -3.837  1.00 39.96           N  
ATOM   1958  CD2 HIS A 254     -23.002 -18.110  -2.288  1.00 38.45           C  
ATOM   1959  CE1 HIS A 254     -23.901 -19.627  -3.541  1.00 40.19           C  
ATOM   1960  NE2 HIS A 254     -24.178 -18.703  -2.617  1.00 39.96           N  
ATOM   1961  N   THR A 255     -19.854 -21.316  -2.979  1.00 28.41           N  
ATOM   1962  CA  THR A 255     -20.244 -22.717  -3.110  1.00 27.37           C  
ATOM   1963  C   THR A 255     -19.035 -23.655  -3.110  1.00 25.35           C  
ATOM   1964  O   THR A 255     -17.904 -23.278  -3.398  1.00 25.96           O  
ATOM   1965  CB  THR A 255     -20.983 -22.878  -4.441  1.00 29.09           C  
ATOM   1966  OG1 THR A 255     -22.284 -22.298  -4.334  1.00 31.69           O  
ATOM   1967  CG2 THR A 255     -21.131 -24.365  -4.780  1.00 29.16           C  
ATOM   1968  N   PHE A 256     -19.312 -24.911  -2.730  1.00 22.85           N  
ATOM   1969  CA  PHE A 256     -18.355 -25.980  -2.993  1.00 20.58           C  
ATOM   1970  C   PHE A 256     -18.642 -26.658  -4.335  1.00 19.58           C  
ATOM   1971  O   PHE A 256     -19.572 -27.441  -4.491  1.00 19.79           O  
ATOM   1972  CB  PHE A 256     -18.437 -26.990  -1.845  1.00 18.64           C  
ATOM   1973  CG  PHE A 256     -17.845 -26.393  -0.599  1.00 19.69           C  
ATOM   1974  CD1 PHE A 256     -18.620 -25.562   0.202  1.00 18.45           C  
ATOM   1975  CD2 PHE A 256     -16.534 -26.677  -0.249  1.00 17.67           C  
ATOM   1976  CE1 PHE A 256     -18.079 -25.019   1.360  1.00 17.85           C  
ATOM   1977  CE2 PHE A 256     -15.999 -26.129   0.915  1.00 17.26           C  
ATOM   1978  CZ  PHE A 256     -16.769 -25.301   1.724  1.00 17.93           C  
ATOM   1979  N   LEU A 257     -17.814 -26.300  -5.334  1.00 18.50           N  
ATOM   1980  CA  LEU A 257     -18.121 -26.649  -6.718  1.00 17.47           C  
ATOM   1981  C   LEU A 257     -18.066 -28.162  -6.982  1.00 17.08           C  
ATOM   1982  O   LEU A 257     -17.243 -28.898  -6.468  1.00 15.76           O  
ATOM   1983  CB  LEU A 257     -17.118 -25.940  -7.623  1.00 16.84           C  
ATOM   1984  CG  LEU A 257     -16.999 -24.449  -7.309  1.00 16.94           C  
ATOM   1985  CD1 LEU A 257     -15.786 -23.808  -7.987  1.00 17.27           C  
ATOM   1986  CD2 LEU A 257     -18.217 -23.648  -7.768  1.00 16.74           C  
ATOM   1987  N   ASP A 258     -19.041 -28.613  -7.799  1.00 17.44           N  
ATOM   1988  CA  ASP A 258     -18.934 -29.945  -8.385  1.00 16.93           C  
ATOM   1989  C   ASP A 258     -18.344 -29.904  -9.797  1.00 17.54           C  
ATOM   1990  O   ASP A 258     -18.255 -30.910 -10.490  1.00 18.49           O  
ATOM   1991  CB  ASP A 258     -20.317 -30.628  -8.376  1.00 17.42           C  
ATOM   1992  CG  ASP A 258     -21.313 -29.899  -9.279  1.00 17.26           C  
ATOM   1993  OD1 ASP A 258     -20.865 -29.079 -10.082  1.00 18.63           O  
ATOM   1994  OD2 ASP A 258     -22.509 -30.150  -9.163  1.00 20.70           O  
ATOM   1995  N   SER A 259     -17.967 -28.681 -10.225  1.00 18.39           N  
ATOM   1996  CA  SER A 259     -17.619 -28.488 -11.630  1.00 19.64           C  
ATOM   1997  C   SER A 259     -16.231 -29.036 -11.935  1.00 19.63           C  
ATOM   1998  O   SER A 259     -15.316 -28.985 -11.129  1.00 18.14           O  
ATOM   1999  CB  SER A 259     -17.692 -26.984 -11.945  1.00 20.12           C  
ATOM   2000  OG  SER A 259     -16.800 -26.660 -13.017  1.00 21.75           O  
ATOM   2001  N   VAL A 260     -16.122 -29.645 -13.127  1.00 19.40           N  
ATOM   2002  CA  VAL A 260     -14.813 -30.049 -13.613  1.00 18.53           C  
ATOM   2003  C   VAL A 260     -14.495 -29.320 -14.918  1.00 19.25           C  
ATOM   2004  O   VAL A 260     -15.233 -29.385 -15.893  1.00 20.28           O  
ATOM   2005  CB  VAL A 260     -14.843 -31.560 -13.854  1.00 18.69           C  
ATOM   2006  CG1 VAL A 260     -13.484 -32.034 -14.363  1.00 17.14           C  
ATOM   2007  CG2 VAL A 260     -15.177 -32.288 -12.564  1.00 17.92           C  
ATOM   2008  N   GLU A 261     -13.388 -28.556 -14.905  1.00 20.13           N  
ATOM   2009  CA  GLU A 261     -12.989 -27.866 -16.128  1.00 19.34           C  
ATOM   2010  C   GLU A 261     -11.750 -28.510 -16.755  1.00 19.91           C  
ATOM   2011  O   GLU A 261     -10.916 -29.099 -16.080  1.00 19.65           O  
ATOM   2012  CB  GLU A 261     -12.709 -26.398 -15.796  1.00 20.42           C  
ATOM   2013  CG  GLU A 261     -13.990 -25.598 -15.540  1.00 21.19           C  
ATOM   2014  CD  GLU A 261     -13.648 -24.138 -15.341  1.00 22.70           C  
ATOM   2015  OE1 GLU A 261     -13.231 -23.496 -16.296  1.00 22.85           O  
ATOM   2016  OE2 GLU A 261     -13.821 -23.644 -14.227  1.00 20.48           O  
ATOM   2017  N   CYS A 262     -11.625 -28.384 -18.072  1.00 19.13           N  
ATOM   2018  CA  CYS A 262     -10.501 -28.956 -18.801  1.00 21.01           C  
ATOM   2019  C   CYS A 262      -9.772 -27.893 -19.615  1.00 21.05           C  
ATOM   2020  O   CYS A 262     -10.390 -27.139 -20.364  1.00 21.25           O  
ATOM   2021  CB  CYS A 262     -11.002 -30.070 -19.726  1.00 21.59           C  
ATOM   2022  SG  CYS A 262      -9.719 -30.859 -20.714  1.00 25.75           S  
ATOM   2023  N   TYR A 263      -8.453 -27.840 -19.464  1.00 20.73           N  
ATOM   2024  CA  TYR A 263      -7.650 -26.858 -20.181  1.00 21.44           C  
ATOM   2025  C   TYR A 263      -6.887 -27.464 -21.349  1.00 22.40           C  
ATOM   2026  O   TYR A 263      -6.108 -28.394 -21.175  1.00 22.26           O  
ATOM   2027  CB  TYR A 263      -6.639 -26.195 -19.240  1.00 20.45           C  
ATOM   2028  CG  TYR A 263      -5.780 -25.137 -19.910  1.00 19.55           C  
ATOM   2029  CD1 TYR A 263      -6.307 -23.887 -20.238  1.00 19.90           C  
ATOM   2030  CD2 TYR A 263      -4.437 -25.381 -20.204  1.00 19.41           C  
ATOM   2031  CE1 TYR A 263      -5.519 -22.902 -20.838  1.00 19.31           C  
ATOM   2032  CE2 TYR A 263      -3.637 -24.404 -20.806  1.00 19.47           C  
ATOM   2033  CZ  TYR A 263      -4.185 -23.169 -21.119  1.00 19.78           C  
ATOM   2034  OH  TYR A 263      -3.402 -22.207 -21.716  1.00 19.34           O  
ATOM   2035  N   ASP A 264      -7.108 -26.888 -22.525  1.00 24.05           N  
ATOM   2036  CA  ASP A 264      -6.470 -27.287 -23.778  1.00 25.59           C  
ATOM   2037  C   ASP A 264      -5.347 -26.283 -24.075  1.00 25.80           C  
ATOM   2038  O   ASP A 264      -5.638 -25.159 -24.495  1.00 25.97           O  
ATOM   2039  CB  ASP A 264      -7.561 -27.281 -24.875  1.00 28.54           C  
ATOM   2040  CG  ASP A 264      -7.039 -27.611 -26.282  1.00 32.09           C  
ATOM   2041  OD1 ASP A 264      -5.841 -27.893 -26.460  1.00 32.43           O  
ATOM   2042  OD2 ASP A 264      -7.849 -27.573 -27.218  1.00 35.88           O  
ATOM   2043  N   PRO A 265      -4.078 -26.627 -23.814  1.00 26.04           N  
ATOM   2044  CA  PRO A 265      -3.034 -25.630 -24.063  1.00 26.82           C  
ATOM   2045  C   PRO A 265      -2.865 -25.188 -25.518  1.00 27.59           C  
ATOM   2046  O   PRO A 265      -2.334 -24.109 -25.770  1.00 27.68           O  
ATOM   2047  CB  PRO A 265      -1.785 -26.302 -23.499  1.00 25.19           C  
ATOM   2048  CG  PRO A 265      -2.033 -27.737 -23.790  1.00 26.70           C  
ATOM   2049  CD  PRO A 265      -3.492 -27.918 -23.417  1.00 25.38           C  
ATOM   2050  N   ASP A 266      -3.313 -26.001 -26.468  1.00 27.10           N  
ATOM   2051  CA  ASP A 266      -3.159 -25.634 -27.872  1.00 28.39           C  
ATOM   2052  C   ASP A 266      -4.084 -24.465 -28.237  1.00 27.72           C  
ATOM   2053  O   ASP A 266      -3.755 -23.592 -29.027  1.00 27.83           O  
ATOM   2054  CB  ASP A 266      -3.488 -26.851 -28.751  1.00 30.34           C  
ATOM   2055  CG  ASP A 266      -2.342 -27.865 -28.729  1.00 33.38           C  
ATOM   2056  OD1 ASP A 266      -1.201 -27.447 -28.565  1.00 35.08           O  
ATOM   2057  OD2 ASP A 266      -2.600 -29.051 -28.902  1.00 35.33           O  
ATOM   2058  N   THR A 267      -5.305 -24.491 -27.654  1.00 26.55           N  
ATOM   2059  CA  THR A 267      -6.249 -23.406 -27.926  1.00 25.21           C  
ATOM   2060  C   THR A 267      -6.337 -22.406 -26.766  1.00 24.30           C  
ATOM   2061  O   THR A 267      -7.047 -21.404 -26.815  1.00 23.89           O  
ATOM   2062  CB  THR A 267      -7.634 -24.004 -28.210  1.00 25.36           C  
ATOM   2063  OG1 THR A 267      -8.066 -24.754 -27.069  1.00 26.88           O  
ATOM   2064  CG2 THR A 267      -7.568 -24.938 -29.422  1.00 26.02           C  
ATOM   2065  N   ASP A 268      -5.612 -22.727 -25.676  1.00 23.23           N  
ATOM   2066  CA  ASP A 268      -5.628 -21.883 -24.485  1.00 23.01           C  
ATOM   2067  C   ASP A 268      -7.057 -21.548 -24.041  1.00 22.75           C  
ATOM   2068  O   ASP A 268      -7.449 -20.393 -23.941  1.00 21.77           O  
ATOM   2069  CB  ASP A 268      -4.865 -20.597 -24.802  1.00 22.53           C  
ATOM   2070  CG  ASP A 268      -4.890 -19.683 -23.586  1.00 24.38           C  
ATOM   2071  OD1 ASP A 268      -4.590 -20.171 -22.496  1.00 24.69           O  
ATOM   2072  OD2 ASP A 268      -5.201 -18.504 -23.738  1.00 25.56           O  
ATOM   2073  N   THR A 269      -7.827 -22.632 -23.863  1.00 23.23           N  
ATOM   2074  CA  THR A 269      -9.231 -22.531 -23.491  1.00 25.20           C  
ATOM   2075  C   THR A 269      -9.538 -23.479 -22.317  1.00 25.01           C  
ATOM   2076  O   THR A 269      -8.952 -24.539 -22.180  1.00 23.71           O  
ATOM   2077  CB  THR A 269     -10.062 -22.939 -24.711  1.00 26.32           C  
ATOM   2078  OG1 THR A 269      -9.571 -24.176 -25.230  1.00 31.50           O  
ATOM   2079  CG2 THR A 269      -9.974 -21.869 -25.805  1.00 25.79           C  
ATOM   2080  N   TRP A 270     -10.483 -23.084 -21.435  1.00 24.70           N  
ATOM   2081  CA  TRP A 270     -11.014 -24.042 -20.489  1.00 23.71           C  
ATOM   2082  C   TRP A 270     -12.471 -24.296 -20.864  1.00 24.95           C  
ATOM   2083  O   TRP A 270     -13.150 -23.390 -21.357  1.00 24.54           O  
ATOM   2084  CB  TRP A 270     -11.022 -23.464 -19.078  1.00 21.23           C  
ATOM   2085  CG  TRP A 270      -9.686 -23.222 -18.448  1.00 19.27           C  
ATOM   2086  CD1 TRP A 270      -8.907 -22.105 -18.567  1.00 18.68           C  
ATOM   2087  CD2 TRP A 270      -8.997 -24.104 -17.549  1.00 18.19           C  
ATOM   2088  NE1 TRP A 270      -7.777 -22.236 -17.789  1.00 18.60           N  
ATOM   2089  CE2 TRP A 270      -7.802 -23.451 -17.153  1.00 18.52           C  
ATOM   2090  CE3 TRP A 270      -9.268 -25.377 -17.034  1.00 17.64           C  
ATOM   2091  CZ2 TRP A 270      -6.879 -24.040 -16.264  1.00 17.88           C  
ATOM   2092  CZ3 TRP A 270      -8.353 -25.964 -16.150  1.00 17.19           C  
ATOM   2093  CH2 TRP A 270      -7.175 -25.295 -15.779  1.00 18.22           C  
ATOM   2094  N   SER A 271     -12.950 -25.513 -20.618  1.00 25.42           N  
ATOM   2095  CA  SER A 271     -14.327 -25.854 -20.845  1.00 27.17           C  
ATOM   2096  C   SER A 271     -14.781 -26.854 -19.799  1.00 27.34           C  
ATOM   2097  O   SER A 271     -13.999 -27.637 -19.272  1.00 25.82           O  
ATOM   2098  CB  SER A 271     -14.435 -26.446 -22.248  1.00 28.59           C  
ATOM   2099  OG  SER A 271     -13.700 -27.672 -22.304  1.00 33.04           O  
ATOM   2100  N   GLU A 272     -16.067 -26.766 -19.451  1.00 28.27           N  
ATOM   2101  CA  GLU A 272     -16.611 -27.704 -18.485  1.00 29.49           C  
ATOM   2102  C   GLU A 272     -16.958 -29.027 -19.157  1.00 29.50           C  
ATOM   2103  O   GLU A 272     -17.753 -29.093 -20.085  1.00 31.21           O  
ATOM   2104  CB  GLU A 272     -17.868 -27.085 -17.873  1.00 31.44           C  
ATOM   2105  CG  GLU A 272     -17.603 -26.461 -16.502  1.00 37.35           C  
ATOM   2106  CD  GLU A 272     -18.361 -27.233 -15.446  1.00 40.92           C  
ATOM   2107  OE1 GLU A 272     -18.286 -28.453 -15.445  1.00 42.03           O  
ATOM   2108  OE2 GLU A 272     -19.028 -26.601 -14.628  1.00 42.72           O  
ATOM   2109  N   VAL A 273     -16.309 -30.108 -18.687  1.00 27.30           N  
ATOM   2110  CA  VAL A 273     -16.508 -31.399 -19.340  1.00 26.81           C  
ATOM   2111  C   VAL A 273     -17.412 -32.338 -18.533  1.00 26.18           C  
ATOM   2112  O   VAL A 273     -18.037 -33.240 -19.075  1.00 26.88           O  
ATOM   2113  CB  VAL A 273     -15.138 -32.033 -19.534  1.00 26.67           C  
ATOM   2114  CG1 VAL A 273     -14.278 -31.135 -20.421  1.00 25.47           C  
ATOM   2115  CG2 VAL A 273     -14.453 -32.208 -18.189  1.00 25.91           C  
ATOM   2116  N   THR A 274     -17.435 -32.146 -17.203  1.00 25.63           N  
ATOM   2117  CA  THR A 274     -18.327 -32.959 -16.381  1.00 25.14           C  
ATOM   2118  C   THR A 274     -18.546 -32.337 -15.002  1.00 25.12           C  
ATOM   2119  O   THR A 274     -18.060 -31.259 -14.684  1.00 24.78           O  
ATOM   2120  CB  THR A 274     -17.710 -34.350 -16.216  1.00 25.20           C  
ATOM   2121  OG1 THR A 274     -18.649 -35.190 -15.545  1.00 25.15           O  
ATOM   2122  CG2 THR A 274     -16.443 -34.255 -15.357  1.00 25.31           C  
ATOM   2123  N   ARG A 275     -19.347 -33.040 -14.183  1.00 24.43           N  
ATOM   2124  CA  ARG A 275     -19.480 -32.649 -12.787  1.00 25.45           C  
ATOM   2125  C   ARG A 275     -19.168 -33.830 -11.868  1.00 23.08           C  
ATOM   2126  O   ARG A 275     -19.331 -34.993 -12.220  1.00 23.20           O  
ATOM   2127  CB  ARG A 275     -20.923 -32.193 -12.549  1.00 28.92           C  
ATOM   2128  CG  ARG A 275     -21.238 -30.852 -13.214  1.00 35.34           C  
ATOM   2129  CD  ARG A 275     -22.472 -30.184 -12.596  1.00 42.63           C  
ATOM   2130  NE  ARG A 275     -23.169 -29.358 -13.588  1.00 49.00           N  
ATOM   2131  CZ  ARG A 275     -24.222 -28.640 -13.152  1.00 52.05           C  
ATOM   2132  NH1 ARG A 275     -24.583 -28.700 -11.882  1.00 53.26           N  
ATOM   2133  NH2 ARG A 275     -24.886 -27.852 -14.002  1.00 54.58           N  
ATOM   2134  N   MET A 276     -18.649 -33.508 -10.675  1.00 21.68           N  
ATOM   2135  CA  MET A 276     -18.495 -34.559  -9.685  1.00 21.01           C  
ATOM   2136  C   MET A 276     -19.866 -34.972  -9.153  1.00 20.35           C  
ATOM   2137  O   MET A 276     -20.861 -34.285  -9.332  1.00 19.31           O  
ATOM   2138  CB  MET A 276     -17.616 -34.028  -8.552  1.00 20.82           C  
ATOM   2139  CG  MET A 276     -16.177 -33.758  -9.013  1.00 24.62           C  
ATOM   2140  SD  MET A 276     -15.170 -32.998  -7.735  1.00 26.19           S  
ATOM   2141  CE  MET A 276     -14.548 -34.506  -6.980  1.00 26.57           C  
ATOM   2142  N   THR A 277     -19.916 -36.156  -8.528  1.00 19.20           N  
ATOM   2143  CA  THR A 277     -21.193 -36.607  -8.005  1.00 20.66           C  
ATOM   2144  C   THR A 277     -21.687 -35.693  -6.882  1.00 21.81           C  
ATOM   2145  O   THR A 277     -22.825 -35.774  -6.434  1.00 22.62           O  
ATOM   2146  CB  THR A 277     -21.020 -38.039  -7.492  1.00 21.52           C  
ATOM   2147  OG1 THR A 277     -19.940 -38.079  -6.556  1.00 22.21           O  
ATOM   2148  CG2 THR A 277     -20.698 -38.975  -8.660  1.00 20.25           C  
ATOM   2149  N   SER A 278     -20.819 -34.805  -6.407  1.00 20.96           N  
ATOM   2150  CA  SER A 278     -21.174 -33.864  -5.357  1.00 21.33           C  
ATOM   2151  C   SER A 278     -20.034 -32.870  -5.187  1.00 20.30           C  
ATOM   2152  O   SER A 278     -18.860 -33.241  -5.273  1.00 21.22           O  
ATOM   2153  CB  SER A 278     -21.454 -34.598  -4.036  1.00 21.09           C  
ATOM   2154  OG  SER A 278     -20.313 -35.290  -3.560  1.00 23.81           O  
ATOM   2155  N   GLY A 279     -20.386 -31.606  -4.963  1.00 17.87           N  
ATOM   2156  CA  GLY A 279     -19.384 -30.564  -4.794  1.00 17.76           C  
ATOM   2157  C   GLY A 279     -18.456 -30.820  -3.621  1.00 17.06           C  
ATOM   2158  O   GLY A 279     -18.864 -31.434  -2.635  1.00 14.88           O  
ATOM   2159  N   ARG A 280     -17.212 -30.357  -3.721  1.00 17.62           N  
ATOM   2160  CA  ARG A 280     -16.234 -30.558  -2.653  1.00 17.75           C  
ATOM   2161  C   ARG A 280     -14.929 -29.831  -2.953  1.00 17.30           C  
ATOM   2162  O   ARG A 280     -14.592 -29.519  -4.090  1.00 18.49           O  
ATOM   2163  CB  ARG A 280     -15.992 -32.069  -2.478  1.00 17.30           C  
ATOM   2164  CG  ARG A 280     -15.166 -32.694  -3.608  1.00 19.95           C  
ATOM   2165  CD  ARG A 280     -15.241 -34.228  -3.624  1.00 20.52           C  
ATOM   2166  NE  ARG A 280     -16.556 -34.664  -4.096  1.00 22.03           N  
ATOM   2167  CZ  ARG A 280     -16.744 -35.962  -4.450  1.00 21.51           C  
ATOM   2168  NH1 ARG A 280     -15.770 -36.849  -4.349  1.00 20.70           N  
ATOM   2169  NH2 ARG A 280     -17.942 -36.335  -4.913  1.00 18.32           N  
ATOM   2170  N   SER A 281     -14.209 -29.490  -1.865  1.00 16.56           N  
ATOM   2171  CA  SER A 281     -12.885 -28.912  -2.012  1.00 14.64           C  
ATOM   2172  C   SER A 281     -11.851 -29.734  -1.235  1.00 13.20           C  
ATOM   2173  O   SER A 281     -12.189 -30.665  -0.507  1.00 11.31           O  
ATOM   2174  CB  SER A 281     -12.939 -27.485  -1.475  1.00 15.81           C  
ATOM   2175  OG  SER A 281     -12.934 -27.507  -0.052  1.00 17.21           O  
ATOM   2176  N   GLY A 282     -10.554 -29.416  -1.454  1.00 12.94           N  
ATOM   2177  CA  GLY A 282      -9.498 -30.064  -0.677  1.00 12.36           C  
ATOM   2178  C   GLY A 282      -9.380 -31.578  -0.964  1.00 13.39           C  
ATOM   2179  O   GLY A 282      -9.072 -32.368  -0.087  1.00 13.24           O  
ATOM   2180  N   VAL A 283      -9.590 -31.990  -2.208  1.00 12.41           N  
ATOM   2181  CA  VAL A 283      -9.457 -33.399  -2.571  1.00 13.50           C  
ATOM   2182  C   VAL A 283      -8.031 -33.710  -2.991  1.00 14.68           C  
ATOM   2183  O   VAL A 283      -7.239 -32.832  -3.286  1.00 16.75           O  
ATOM   2184  CB  VAL A 283     -10.373 -33.742  -3.759  1.00 12.95           C  
ATOM   2185  CG1 VAL A 283     -11.832 -33.408  -3.467  1.00 11.71           C  
ATOM   2186  CG2 VAL A 283      -9.908 -33.016  -5.007  1.00 12.23           C  
ATOM   2187  N   GLY A 284      -7.712 -35.005  -2.949  1.00 16.09           N  
ATOM   2188  CA  GLY A 284      -6.480 -35.473  -3.549  1.00 16.41           C  
ATOM   2189  C   GLY A 284      -6.782 -36.129  -4.889  1.00 18.31           C  
ATOM   2190  O   GLY A 284      -7.696 -36.929  -5.041  1.00 19.65           O  
ATOM   2191  N   VAL A 285      -6.008 -35.724  -5.898  1.00 17.69           N  
ATOM   2192  CA  VAL A 285      -6.323 -36.202  -7.229  1.00 18.26           C  
ATOM   2193  C   VAL A 285      -5.078 -36.721  -7.951  1.00 18.15           C  
ATOM   2194  O   VAL A 285      -3.982 -36.188  -7.835  1.00 18.58           O  
ATOM   2195  CB  VAL A 285      -6.979 -35.047  -7.987  1.00 19.49           C  
ATOM   2196  CG1 VAL A 285      -7.443 -35.494  -9.366  1.00 21.26           C  
ATOM   2197  CG2 VAL A 285      -8.183 -34.557  -7.207  1.00 18.53           C  
ATOM   2198  N   ALA A 286      -5.278 -37.833  -8.677  1.00 18.24           N  
ATOM   2199  CA  ALA A 286      -4.163 -38.465  -9.363  1.00 19.24           C  
ATOM   2200  C   ALA A 286      -4.657 -39.341 -10.516  1.00 19.98           C  
ATOM   2201  O   ALA A 286      -5.817 -39.726 -10.588  1.00 20.06           O  
ATOM   2202  CB  ALA A 286      -3.414 -39.324  -8.348  1.00 19.91           C  
ATOM   2203  N   VAL A 287      -3.783 -39.645 -11.471  1.00 20.82           N  
ATOM   2204  CA  VAL A 287      -4.209 -40.369 -12.658  1.00 21.81           C  
ATOM   2205  C   VAL A 287      -3.453 -41.688 -12.810  1.00 22.70           C  
ATOM   2206  O   VAL A 287      -2.239 -41.773 -12.664  1.00 21.97           O  
ATOM   2207  CB  VAL A 287      -3.944 -39.488 -13.878  1.00 23.17           C  
ATOM   2208  CG1 VAL A 287      -4.127 -40.303 -15.154  1.00 23.53           C  
ATOM   2209  CG2 VAL A 287      -4.901 -38.317 -13.891  1.00 23.05           C  
ATOM   2210  N   THR A 288      -4.231 -42.751 -13.078  1.00 22.83           N  
ATOM   2211  CA  THR A 288      -3.611 -44.026 -13.403  1.00 24.41           C  
ATOM   2212  C   THR A 288      -4.606 -44.960 -14.086  1.00 24.91           C  
ATOM   2213  O   THR A 288      -4.246 -45.960 -14.692  1.00 26.51           O  
ATOM   2214  CB  THR A 288      -3.076 -44.661 -12.117  1.00 25.91           C  
ATOM   2215  OG1 THR A 288      -2.170 -45.715 -12.456  1.00 27.78           O  
ATOM   2216  CG2 THR A 288      -4.223 -45.240 -11.283  1.00 23.70           C  
ATOM   2217  OXT THR A 288      -5.812 -44.754 -14.061  1.00 23.40           O  
TER    2218      THR A 288                                                      
HETATM 2219  CAI FUU A 301     -14.567 -26.198   8.009  1.00 39.09           C  
HETATM 2220  CAD FUU A 301     -15.161 -26.139   9.200  1.00 38.98           C  
HETATM 2221  CAF FUU A 301     -14.608 -27.040  10.008  1.00 39.13           C  
HETATM 2222  OAR FUU A 301     -13.630 -27.695   9.307  1.00 39.18           O  
HETATM 2223  CAY FUU A 301     -13.630 -27.140   8.059  1.00 39.90           C  
HETATM 2224  CAZ FUU A 301     -12.745 -27.530   7.060  1.00 39.47           C  
HETATM 2225  OAS FUU A 301     -12.736 -26.940   5.830  1.00 38.87           O  
HETATM 2226  NAN FUU A 301     -11.767 -28.433   7.110  1.00 38.38           N  
HETATM 2227  NAM FUU A 301     -11.151 -28.452   6.042  1.00 37.06           N  
HETATM 2228  CAX FUU A 301     -11.687 -27.558   5.217  1.00 37.82           C  
HETATM 2229  NAP FUU A 301     -11.236 -27.241   4.006  1.00 37.54           N  
HETATM 2230  CAU FUU A 301     -10.197 -27.867   3.459  1.00 36.51           C  
HETATM 2231  OAB FUU A 301      -9.619 -28.794   4.023  1.00 36.98           O  
HETATM 2232  NAO FUU A 301      -9.830 -27.446   2.252  1.00 35.55           N  
HETATM 2233  CAK FUU A 301      -8.690 -28.028   1.531  1.00 35.28           C  
HETATM 2234  CAV FUU A 301      -7.624 -26.945   1.354  1.00 34.11           C  
HETATM 2235  CAJ FUU A 301      -7.892 -25.646   1.764  1.00 33.89           C  
HETATM 2236  CAG FUU A 301      -6.391 -27.258   0.788  1.00 34.42           C  
HETATM 2237  CAE FUU A 301      -5.429 -26.267   0.634  1.00 33.97           C  
HETATM 2238  CAH FUU A 301      -5.697 -24.967   1.046  1.00 32.90           C  
HETATM 2239  CAW FUU A 301      -6.927 -24.655   1.613  1.00 35.09           C  
HETATM 2240  OAQ FUU A 301      -7.189 -23.393   2.050  1.00 36.08           O  
HETATM 2241  CAL FUU A 301      -6.448 -22.429   1.289  1.00 39.84           C  
HETATM 2242  CAT FUU A 301      -5.640 -21.565   2.261  1.00 40.96           C  
HETATM 2243  OAC FUU A 301      -5.406 -20.384   1.936  1.00 43.21           O  
HETATM 2244  OAA FUU A 301      -5.256 -22.093   3.329  1.00 42.59           O  
HETATM 2245  O   HOH A 401     -13.064 -37.375  -3.514  1.00 19.03           O  
HETATM 2246  O   HOH A 402      -0.273 -44.200   8.041  1.00 12.01           O  
HETATM 2247  O   HOH A 403      -3.428 -34.191  -5.117  1.00 13.27           O  
HETATM 2248  O   HOH A 404      18.363 -25.587   0.977  1.00 17.71           O  
HETATM 2249  O   HOH A 405      14.005 -25.440 -19.547  1.00 20.24           O  
HETATM 2250  O   HOH A 406       9.399 -34.757 -15.856  1.00 18.16           O  
HETATM 2251  O   HOH A 407      12.723 -31.010   6.348  1.00 14.50           O  
HETATM 2252  O   HOH A 408      13.089 -28.232 -19.178  1.00 13.55           O  
HETATM 2253  O   HOH A 409       8.931 -16.954   0.422  1.00 24.88           O  
HETATM 2254  O   HOH A 410       8.903 -27.379   9.778  1.00 16.60           O  
HETATM 2255  O   HOH A 411       8.704 -18.724   6.618  1.00 23.68           O  
HETATM 2256  O   HOH A 412      12.286 -28.629 -14.110  1.00 14.05           O  
HETATM 2257  O   HOH A 413       5.704 -18.254 -18.633  1.00 18.28           O  
HETATM 2258  O   HOH A 414       8.919 -41.453 -10.471  1.00 14.78           O  
HETATM 2259  O   HOH A 415      -3.423 -29.068   0.355  1.00 18.27           O  
HETATM 2260  O   HOH A 416      13.696 -29.205 -16.577  1.00 15.05           O  
HETATM 2261  O   HOH A 417       5.063 -12.988   5.692  1.00 35.66           O  
HETATM 2262  O   HOH A 418      13.438 -18.656 -11.289  1.00 19.77           O  
HETATM 2263  O   HOH A 419      -5.628 -16.024 -16.059  1.00 16.58           O  
HETATM 2264  O   HOH A 420       2.027 -26.192 -21.143  1.00 19.74           O  
HETATM 2265  O   HOH A 421     -21.358 -38.007  -4.114  1.00 24.18           O  
HETATM 2266  O   HOH A 422       1.219 -38.752  -9.155  1.00 26.05           O  
HETATM 2267  O   HOH A 423     -20.091 -26.342  -9.680  1.00 24.76           O  
HETATM 2268  O   HOH A 424     -16.253 -30.130   9.641  1.00 19.76           O  
HETATM 2269  O   HOH A 425       9.316 -44.309   8.489  1.00 19.83           O  
HETATM 2270  O   HOH A 426      -0.893 -22.618  -3.325  1.00 21.32           O  
HETATM 2271  O   HOH A 427     -17.143 -37.537  -8.252  1.00 22.48           O  
HETATM 2272  O   HOH A 428       5.957 -25.775 -22.343  1.00 23.26           O  
HETATM 2273  O   HOH A 429       6.407 -32.389 -19.020  1.00 33.42           O  
HETATM 2274  O   HOH A 430      -1.276 -41.554  11.321  1.00 33.90           O  
HETATM 2275  O   HOH A 431     -10.398 -49.783  -8.922  1.00 22.09           O  
HETATM 2276  O   HOH A 432     -15.654 -36.514   8.745  1.00 23.06           O  
HETATM 2277  O   HOH A 433     -11.134 -24.907   7.363  1.00 19.99           O  
HETATM 2278  O   HOH A 434      13.572 -22.620 -14.103  1.00 23.15           O  
HETATM 2279  O   HOH A 435      17.012 -25.901   3.506  1.00 29.25           O  
HETATM 2280  O   HOH A 436       4.612 -35.532  -8.918  1.00 21.98           O  
HETATM 2281  O   HOH A 437     -10.873 -47.901 -10.995  1.00 21.93           O  
HETATM 2282  O   HOH A 438      -4.867 -12.750 -10.585  1.00 30.83           O  
HETATM 2283  O   HOH A 439      -1.935 -11.005  -5.490  1.00 19.84           O  
HETATM 2284  O   HOH A 440      18.453 -33.674   5.225  1.00 24.54           O  
HETATM 2285  O   HOH A 441     -16.790 -18.220  -9.634  1.00 21.28           O  
HETATM 2286  O   HOH A 442       9.645 -16.579  -5.335  1.00 20.70           O  
HETATM 2287  O   HOH A 443       8.943 -46.670  -5.715  1.00 22.90           O  
HETATM 2288  O   HOH A 444     -18.924 -27.423   3.205  1.00 19.06           O  
HETATM 2289  O   HOH A 445      -8.051 -29.141   6.036  1.00 27.44           O  
HETATM 2290  O   HOH A 446      -5.805 -30.526  -0.287  1.00 23.86           O  
HETATM 2291  O   HOH A 447      15.026 -16.552 -12.685  1.00 32.89           O  
HETATM 2292  O   HOH A 448      -4.510 -31.956  -3.681  1.00 22.90           O  
HETATM 2293  O   HOH A 449      -1.306 -38.273 -11.271  1.00 39.79           O  
HETATM 2294  O   HOH A 450       7.495 -13.655 -14.420  1.00 19.19           O  
HETATM 2295  O   HOH A 451     -17.504 -39.173   3.114  1.00 26.59           O  
HETATM 2296  O   HOH A 452       4.195 -33.208 -10.911  1.00 28.08           O  
HETATM 2297  O   HOH A 453      -0.221 -36.125 -20.533  1.00 29.61           O  
HETATM 2298  O   HOH A 454      -5.620 -42.970   7.526  1.00 34.79           O  
HETATM 2299  O   HOH A 455      -9.473 -38.767  12.737  1.00 35.73           O  
HETATM 2300  O   HOH A 456     -13.601 -35.665  12.917  1.00 32.62           O  
HETATM 2301  O   HOH A 457      20.520 -40.461  -9.996  1.00 30.06           O  
HETATM 2302  O   HOH A 458       4.153 -48.024  -5.268  1.00 18.67           O  
HETATM 2303  O   HOH A 459     -15.854 -44.080  -1.861  1.00 25.47           O  
HETATM 2304  O   HOH A 460      -7.459 -45.275   3.568  1.00 25.41           O  
HETATM 2305  O   HOH A 461       2.434 -33.979 -17.099  1.00 38.91           O  
HETATM 2306  O   HOH A 462      -9.643 -43.295 -20.086  1.00 30.22           O  
HETATM 2307  O   HOH A 463     -14.143 -14.557  -3.915  1.00 35.35           O  
HETATM 2308  O   HOH A 464       5.209 -44.908 -11.205  1.00 35.56           O  
HETATM 2309  O   HOH A 465      -8.779 -14.115 -10.372  1.00 21.71           O  
HETATM 2310  O   HOH A 466       2.214 -45.918 -12.025  1.00 33.00           O  
HETATM 2311  O   HOH A 467      -3.742 -51.706  -0.886  1.00 29.49           O  
HETATM 2312  O   HOH A 468      10.586 -12.727  -8.595  1.00 39.86           O  
HETATM 2313  O   HOH A 469      10.975 -38.984 -11.499  1.00 27.05           O  
HETATM 2314  O   HOH A 470      -5.657 -47.443   4.528  1.00 35.27           O  
HETATM 2315  O   HOH A 471      -2.922 -45.117   7.766  1.00 28.71           O  
HETATM 2316  O   HOH A 472      -7.236 -46.924 -13.535  1.00 23.90           O  
HETATM 2317  O   HOH A 473     -21.164 -42.664  -9.780  1.00 47.42           O  
HETATM 2318  O   HOH A 474     -11.287 -20.479 -21.292  1.00 31.21           O  
HETATM 2319  O   HOH A 475      -0.015 -29.828  -6.102  1.00 32.60           O  
HETATM 2320  O   HOH A 476       4.452 -19.365 -20.831  1.00 26.42           O  
HETATM 2321  O   HOH A 477     -21.433 -20.205  -6.570  1.00 32.89           O  
HETATM 2322  O   HOH A 478      -8.297 -36.449 -21.570  1.00 34.58           O  
HETATM 2323  O   HOH A 479      -1.553 -55.008  -8.247  1.00 30.41           O  
HETATM 2324  O   HOH A 480      -2.398 -28.655  -6.332  1.00 30.92           O  
HETATM 2325  O   HOH A 481      -6.673 -50.572 -22.344  1.00 28.93           O  
HETATM 2326  O   HOH A 482      10.479 -35.927 -13.249  1.00 23.74           O  
HETATM 2327  O   HOH A 483      -9.855 -23.228  -0.063  1.00 23.12           O  
HETATM 2328  O   HOH A 484     -19.171 -33.914  -1.618  1.00 28.89           O  
HETATM 2329  O   HOH A 485      -2.447 -27.003  -1.032  1.00 39.42           O  
HETATM 2330  O   HOH A 486      -5.260 -43.414 -21.212  1.00 33.57           O  
HETATM 2331  O   HOH A 487      -1.987 -30.094  -2.541  1.00 30.50           O  
HETATM 2332  O   HOH A 488       6.945 -43.835  10.226  1.00 30.35           O  
HETATM 2333  O   HOH A 489      12.902 -27.530   9.735  1.00 30.38           O  
HETATM 2334  O   HOH A 490      16.945 -31.678 -14.125  1.00 15.17           O  
HETATM 2335  O   HOH A 491     -10.078 -51.122   1.632  1.00 31.32           O  
HETATM 2336  O   HOH A 492      -1.261 -22.359 -23.916  1.00 29.31           O  
HETATM 2337  O   HOH A 493       5.738 -21.015 -22.315  1.00 24.88           O  
HETATM 2338  O   HOH A 494     -20.213 -46.209  -8.826  1.00 40.27           O  
HETATM 2339  O   HOH A 495       0.007 -31.867  -4.272  1.00 33.74           O  
HETATM 2340  O   HOH A 496     -21.147 -35.017   0.231  1.00 31.71           O  
HETATM 2341  O   HOH A 497      17.282 -19.030  -3.090  1.00 27.24           O  
HETATM 2342  O   HOH A 498       5.648 -14.336  -0.997  1.00 17.13           O  
HETATM 2343  O   HOH A 499     -19.720 -36.642 -17.560  1.00 50.27           O  
HETATM 2344  O   HOH A 500     -21.722 -25.259  -1.403  1.00 41.81           O  
HETATM 2345  O   HOH A 501      -7.216 -30.137  -2.987  1.00 37.35           O  
HETATM 2346  O   HOH A 502     -10.957 -26.880 -23.295  1.00 34.92           O  
HETATM 2347  O   HOH A 503      -1.013 -32.193  -9.810  1.00 43.53           O  
HETATM 2348  O   HOH A 504      23.905 -25.756  -5.908  1.00 32.54           O  
HETATM 2349  O   HOH A 505     -11.110 -36.466  14.184  1.00 33.56           O  
HETATM 2350  O   HOH A 506     -16.357 -16.522 -15.704  1.00 35.33           O  
HETATM 2351  O   HOH A 507      -7.036 -35.152 -23.439  1.00 30.02           O  
HETATM 2352  O   HOH A 508       8.503 -19.368 -22.575  1.00 44.48           O  
HETATM 2353  O   HOH A 509       6.671 -12.615 -12.094  1.00 40.09           O  
HETATM 2354  O   HOH A 510      -1.083 -30.952 -24.906  1.00 33.95           O  
HETATM 2355  O   HOH A 511     -15.698 -48.829   0.864  1.00 35.45           O  
HETATM 2356  O   HOH A 512     -19.617 -48.961  -7.377  1.00 55.52           O  
HETATM 2357  O   HOH A 513       3.526 -32.825 -20.109  1.00 26.34           O  
HETATM 2358  O   HOH A 514      -2.466 -39.679 -19.409  1.00 28.55           O  
HETATM 2359  O   HOH A 515     -13.230 -47.105   8.104  1.00 52.42           O  
HETATM 2360  O   HOH A 516       6.986 -34.345 -14.983  1.00 35.79           O  
HETATM 2361  O   HOH A 517      15.907 -36.050  -1.860  1.00 29.26           O  
HETATM 2362  O   HOH A 518     -14.204 -12.418  -1.489  1.00 51.79           O  
HETATM 2363  O   HOH A 519      -8.115 -43.491 -22.595  1.00 28.07           O  
HETATM 2364  O   HOH A 520      -6.984 -37.409  11.361  1.00 26.10           O  
HETATM 2365  O   HOH A 521     -10.675 -47.843 -18.339  1.00 43.47           O  
HETATM 2366  O   HOH A 522      19.646 -41.105   8.114  1.00 37.28           O  
HETATM 2367  O   HOH A 523       6.802 -48.680  -6.229  1.00 20.27           O  
HETATM 2368  O   HOH A 524       3.688 -49.347  -0.633  1.00 35.43           O  
HETATM 2369  O   HOH A 525     -11.793 -45.159  10.864  1.00 33.07           O  
HETATM 2370  O   HOH A 526     -10.143 -18.710 -23.811  1.00 55.72           O  
HETATM 2371  O   HOH A 527      14.856 -23.193   5.831  1.00 42.61           O  
HETATM 2372  O   HOH A 528     -14.692 -39.192  11.907  1.00 48.29           O  
HETATM 2373  O   HOH A 529      -2.037 -10.144  -9.669  1.00 37.52           O  
HETATM 2374  O   HOH A 530       7.688 -28.497  12.171  1.00 42.76           O  
HETATM 2375  O   HOH A 531      12.928 -42.576   2.928  1.00 51.57           O  
HETATM 2376  O   HOH A 532      10.545 -38.863   8.805  1.00 49.40           O  
HETATM 2377  O   HOH A 533       5.803 -32.316 -23.493  1.00 32.09           O  
HETATM 2378  O   HOH A 534     -14.047 -54.891  -4.298  1.00 33.05           O  
HETATM 2379  O   HOH A 535     -14.677 -23.499 -18.684  1.00 30.87           O  
HETATM 2380  O   HOH A 536      -8.248 -47.862 -15.764  1.00 36.07           O  
HETATM 2381  O   HOH A 537       7.638 -16.285   5.114  1.00 38.15           O  
HETATM 2382  O   HOH A 538      -4.416 -31.922  15.314  1.00 30.14           O  
HETATM 2383  O   HOH A 539     -20.208 -40.331  -3.029  1.00 31.86           O  
HETATM 2384  O   HOH A 540     -21.523 -41.532 -14.139  1.00 23.90           O  
HETATM 2385  O   HOH A 541      10.223 -14.393  -3.649  1.00 27.52           O  
HETATM 2386  O   HOH A 542       4.627 -21.889  12.579  1.00 37.10           O  
HETATM 2387  O   HOH A 543     -21.525 -26.239   3.298  1.00 22.00           O  
HETATM 2388  O   HOH A 544      -2.707 -39.157  12.175  1.00 26.97           O  
HETATM 2389  O   HOH A 545     -15.208 -44.242 -14.562  1.00 24.24           O  
HETATM 2390  O   HOH A 546      14.313 -24.605 -11.758  1.00 25.47           O  
HETATM 2391  O   HOH A 547      13.284 -30.099   9.073  1.00 29.48           O  
HETATM 2392  O   HOH A 548       6.374 -37.167 -11.003  1.00 32.76           O  
HETATM 2393  O   HOH A 549       3.079 -25.446 -23.200  1.00 32.06           O  
HETATM 2394  O   HOH A 550       5.137 -50.533   0.615  1.00 44.57           O  
HETATM 2395  O   HOH A 551      -4.004 -13.734   4.547  1.00 36.43           O  
HETATM 2396  O   HOH A 552     -10.867 -49.422 -15.638  1.00 30.48           O  
HETATM 2397  O   HOH A 553       5.457 -34.184 -17.358  1.00 50.59           O  
HETATM 2398  O   HOH A 554       1.430 -12.435 -18.378  1.00 22.89           O  
HETATM 2399  O   HOH A 555     -14.499 -21.173 -20.039  1.00 53.40           O  
HETATM 2400  O   HOH A 556       9.967 -33.807  11.714  1.00 46.01           O  
HETATM 2401  O   HOH A 557     -20.086 -42.272  -7.600  1.00 37.06           O  
HETATM 2402  O   HOH A 558     -12.162 -48.977 -13.236  1.00 38.11           O  
HETATM 2403  O   HOH A 559       8.800 -31.033  11.023  1.00 38.47           O  
HETATM 2404  O   HOH A 560     -22.074 -36.586 -11.655  1.00 40.89           O  
HETATM 2405  O   HOH A 561       0.867 -27.319 -26.567  1.00 39.30           O  
HETATM 2406  O   HOH A 562      -0.762 -43.795  10.639  1.00 32.03           O  
HETATM 2407  O   HOH A 563     -14.797 -54.341  -6.348  1.00 49.47           O  
HETATM 2408  O   HOH A 564     -10.230 -37.839 -23.350  1.00 38.84           O  
HETATM 2409  O   HOH A 565      -4.703 -10.720  -6.799  1.00 38.80           O  
HETATM 2410  O   HOH A 566      20.639 -31.902   5.575  1.00 50.88           O  
HETATM 2411  O   HOH A 567     -18.545 -19.961  -9.529  1.00 29.36           O  
HETATM 2412  O   HOH A 568      -4.573 -30.247  -6.064  1.00 40.66           O  
HETATM 2413  O   HOH A 569       1.459 -28.935 -29.918  1.00 48.41           O  
HETATM 2414  O   HOH A 570      18.599 -17.150 -14.087  1.00 47.60           O  
HETATM 2415  O   HOH A 571      -8.552  -9.937  -5.039  1.00 34.27           O  
HETATM 2416  O   HOH A 572      10.476 -14.833  -0.619  1.00 31.68           O  
HETATM 2417  O   HOH A 573       1.213 -32.134  -9.342  1.00 54.06           O  
HETATM 2418  O   HOH A 574       7.685 -12.901  -2.869  1.00 39.66           O  
HETATM 2419  O   HOH A 575       8.088 -30.616 -23.074  1.00 40.18           O  
HETATM 2420  O   HOH A 576       4.073 -22.751 -24.200  1.00 42.43           O  
HETATM 2421  O   HOH A 577       1.785 -35.034 -19.124  1.00 54.71           O  
HETATM 2422  O   HOH A 578       1.345 -35.646  -7.340  1.00 59.62           O  
HETATM 2423  O   HOH A 579      -2.669 -42.218 -20.464  1.00 41.48           O  
HETATM 2424  O   HOH A 580     -11.755 -13.623   2.471  1.00 44.89           O  
HETATM 2425  O   HOH A 581       9.805 -30.297 -20.875  1.00 27.27           O  
HETATM 2426  O   HOH A 582      -5.448 -10.894 -12.862  1.00 40.33           O  
HETATM 2427  O   HOH A 583       6.237 -19.471 -24.574  1.00 41.41           O  
HETATM 2428  O   HOH A 584      14.120 -39.315  -4.930  1.00 42.54           O  
HETATM 2429  O   HOH A 585      -7.372 -13.606 -15.618  1.00 39.45           O  
HETATM 2430  O   HOH A 586      19.536 -21.948  -1.013  1.00 53.00           O  
HETATM 2431  O   HOH A 587     -12.116 -49.254   2.620  1.00 45.44           O  
HETATM 2432  O   HOH A 588      -1.115 -33.786 -26.341  1.00 57.60           O  
HETATM 2433  O   HOH A 589       3.478 -12.266   0.646  1.00 48.50           O  
HETATM 2434  O   HOH A 590       7.138 -43.013 -10.308  1.00 39.49           O  
HETATM 2435  O   HOH A 591     -16.199 -50.361  -6.076  1.00 59.57           O  
HETATM 2436  O   HOH A 592     -12.208 -52.559  -0.104  1.00 44.06           O  
HETATM 2437  O   HOH A 593      -7.654 -37.326 -25.120  1.00 49.61           O  
HETATM 2438  O   HOH A 594     -21.431 -47.521 -11.580  1.00 56.48           O  
HETATM 2439  O   HOH A 595      -9.446 -46.615  11.366  1.00 39.21           O  
HETATM 2440  O   HOH A 596       8.295 -25.925  13.424  1.00 43.76           O  
HETATM 2441  O   HOH A 597      -1.884 -35.265 -10.040  1.00 34.73           O  
HETATM 2442  O   HOH A 598     -12.996  -8.252  -3.420  1.00 53.23           O  
HETATM 2443  O   HOH A 599     -22.433 -43.864 -14.320  1.00 38.89           O  
HETATM 2444  O   HOH A 600     -15.283 -51.513  -8.020  1.00 33.62           O  
HETATM 2445  O   HOH A 601       1.457 -32.743 -12.311  1.00 43.35           O  
HETATM 2446  O   HOH A 602     -12.965 -51.695  -9.497  1.00 25.87           O  
HETATM 2447  O   HOH A 603     -16.258 -50.157  -3.496  1.00 35.01           O  
HETATM 2448  O   HOH A 604      20.376 -28.754   4.732  1.00 57.44           O  
HETATM 2449  O   HOH A 605      16.494 -32.032   7.697  1.00 46.10           O  
HETATM 2450  O   HOH A 606      16.011 -38.596  -5.891  1.00 51.41           O  
HETATM 2451  O   HOH A 607      -9.837 -40.146 -24.060  1.00 42.68           O  
HETATM 2452  O   HOH A 608     -20.865 -48.783  -5.105  1.00 40.38           O  
HETATM 2453  O   HOH A 609     -12.738 -34.321 -21.692  1.00 49.52           O  
HETATM 2454  O   HOH A 610     -14.278 -35.574 -20.688  1.00 56.61           O  
HETATM 2455  O   HOH A 611      -5.308 -45.122   8.121  1.00 54.13           O  
HETATM 2456  O   HOH A 612      18.510 -30.392   6.145  1.00 48.79           O  
HETATM 2457  O   HOH A 613      -5.873 -35.828 -27.335  1.00 62.59           O  
HETATM 2458  O   HOH A 614       8.462 -38.845 -11.807  1.00 48.01           O  
HETATM 2459  O   HOH A 615      -8.188 -12.831 -18.095  1.00 60.33           O  
HETATM 2460  O   HOH A 616      -2.284 -12.324   2.643  1.00 50.84           O  
HETATM 2461  O   HOH A 617       2.014 -25.521 -25.724  1.00 41.91           O  
HETATM 2462  O   HOH A 618      18.951 -26.521   5.548  1.00 43.33           O  
HETATM 2463  O   HOH A 619     -10.808 -37.088 -25.417  1.00 54.93           O  
HETATM 2464  O   HOH A 620      16.664 -41.842  -6.307  1.00 61.85           O  
HETATM 2465  O   HOH A 621       0.135 -47.527   9.611  1.00 35.20           O  
HETATM 2466  O   HOH A 622     -10.403 -24.848  11.274  1.00 46.26           O  
HETATM 2467  O   HOH A 623      20.124 -27.722   1.856  1.00 30.39           O  
HETATM 2468  O   HOH A 624     -23.943 -26.896   3.547  1.00 45.59           O  
HETATM 2469  O   HOH A 625       4.889 -41.983 -10.857  1.00 55.77           O  
HETATM 2470  O   HOH A 626     -15.732 -46.459 -18.153  1.00 46.08           O  
HETATM 2471  O   HOH A 627      18.778 -19.005  -1.052  1.00 50.73           O  
HETATM 2472  O   HOH A 628      -5.755 -15.789 -22.253  1.00 54.34           O  
HETATM 2473  O   HOH A 629       5.907 -10.898  -9.034  1.00 48.12           O  
HETATM 2474  O   HOH A 630      -9.657 -46.553 -23.936  1.00 61.11           O  
HETATM 2475  O   HOH A 631       1.247 -42.921 -20.609  1.00 45.97           O  
HETATM 2476  O   HOH A 632     -16.534 -37.880 -23.788  1.00 53.73           O  
HETATM 2477  O   HOH A 633       8.473 -50.655   8.188  1.00 45.63           O  
HETATM 2478  O   HOH A 634      14.840 -38.839   9.221  1.00 35.85           O  
HETATM 2479  O   HOH A 635      11.407 -20.566   7.302  1.00 32.98           O  
HETATM 2480  O   HOH A 636      15.314 -16.031  -8.866  1.00 56.40           O  
HETATM 2481  O   HOH A 637       2.140  -9.454  -5.384  1.00 52.36           O  
HETATM 2482  O   HOH A 638      -5.278 -26.732  -3.183  1.00 57.88           O  
HETATM 2483  O   HOH A 639     -23.509 -31.298  -4.094  1.00 38.21           O  
HETATM 2484  O   HOH A 640     -24.171 -37.092  -1.615  1.00 35.20           O  
HETATM 2485  O   HOH A 641      -5.822 -40.184   8.650  1.00 42.38           O  
HETATM 2486  O   HOH A 642      -7.579 -37.768   8.525  1.00 37.43           O  
HETATM 2487  O   HOH A 643       2.788 -38.313  14.031  1.00 46.00           O  
HETATM 2488  O   HOH A 644      -3.528 -27.753  11.269  1.00 50.09           O  
HETATM 2489  O   HOH A 645      -0.062 -28.888  17.478  1.00 55.29           O  
HETATM 2490  O   HOH A 646      -9.320 -13.244 -14.270  1.00 37.64           O  
HETATM 2491  O   HOH A 647     -14.005 -16.471 -17.082  1.00 44.18           O  
CONECT 2219 2220 2223                                                           
CONECT 2220 2219 2221                                                           
CONECT 2221 2220 2222                                                           
CONECT 2222 2221 2223                                                           
CONECT 2223 2219 2222 2224                                                      
CONECT 2224 2223 2225 2226                                                      
CONECT 2225 2224 2228                                                           
CONECT 2226 2224 2227                                                           
CONECT 2227 2226 2228                                                           
CONECT 2228 2225 2227 2229                                                      
CONECT 2229 2228 2230                                                           
CONECT 2230 2229 2231 2232                                                      
CONECT 2231 2230                                                                
CONECT 2232 2230 2233                                                           
CONECT 2233 2232 2234                                                           
CONECT 2234 2233 2235 2236                                                      
CONECT 2235 2234 2239                                                           
CONECT 2236 2234 2237                                                           
CONECT 2237 2236 2238                                                           
CONECT 2238 2237 2239                                                           
CONECT 2239 2235 2238 2240                                                      
CONECT 2240 2239 2241                                                           
CONECT 2241 2240 2242                                                           
CONECT 2242 2241 2243 2244                                                      
CONECT 2243 2242                                                                
CONECT 2244 2242                                                                
MASTER      353    0    1    0   28    0    4    6 2490    1   26   24          
END                                                                             
